# Supplementary material for: Integrated analysis of histone lysine lactylation (Kla)-specific genes suggests that NR6A1, OSBP2 and UNC119B are novel therapeutic targets for hepatocellular carcinoma
Source: Sci Rep. 2023 Oct 30;13:18642. doi: 10.1038/s41598-023-46057-4 (PMC10616101; doi:10.1038/s41598-023-46057-4)
Supplement: Supplementary file 1 — Supplementary Information. [file 41598_2023_46057_MOESM1_ESM.zip]

Archive with 6 entries (5 files):
- Revised-Supplementary files/
- Revised-Supplementary files/Supplementary-Figures.doc
- Revised-Supplementary files/Table S1.xls
- Revised-Supplementary files/Table S2.xls
- Revised-Supplementary files/Table S3.doc
- Revised-Supplementary files/Table S4.xls
