# Supplementary material for: Integrated analysis of histone lysine lactylation (Kla)-specific genes suggests that NR6A1, OSBP2 and UNC119B are novel therapeutic targets for hepatocellular carcinoma
Source: Sci Rep. 2023 Oct 30;13:18642. doi: 10.1038/s41598-023-46057-4 (PMC10616101; doi:10.1038/s41598-023-46057-4)
Supplement: Supplementary file 1 — Supplementary Information. [file 41598_2023_46057_MOESM1_ESM.zip › Revised-Supplementary files/Table S1.xls]

## Sheet: TCIA
Table S1 Immunotherapy information obtained from TCIA database
barcode	ips_ctla4_neg_pd1_neg	ips_ctla4_neg_pd1_pos	ips_ctla4_pos_pd1_neg	ips_ctla4_pos_pd1_pos
TCGA-RC-A7SH	8	7	8	6
TCGA-DD-AADN	9	8	9	8
TCGA-ED-A66Y	5	5	5	4
TCGA-DD-AACO	8	6	8	6
TCGA-DD-AAEI	9	8	9	7
TCGA-ZP-A9CY	9	7	8	6
TCGA-2Y-A9H8	9	7	8	7
TCGA-DD-A3A2	8	6	7	5
TCGA-CC-A5UD	9	7	9	7
TCGA-ZP-A9D0	8	6	7	5
TCGA-BC-A10W	8	6	8	6
TCGA-WX-AA47	8	6	7	5
TCGA-G3-A3CK	8	7	8	7
TCGA-G3-A3CH	9	8	8	7
TCGA-DD-A1EI	8	7	8	6
TCGA-DD-AAE1	9	7	8	7
TCGA-DD-AAEE	9	8	9	7
TCGA-DD-AAE3	8	7	8	6
TCGA-G3-A7M7	8	6	8	6
TCGA-DD-AACL	7	6	7	6
TCGA-BC-A10X	8	7	8	6
TCGA-FV-A3R3	9	7	8	7
TCGA-2Y-A9GW	9	8	9	7
TCGA-DD-AACT	10	9	10	9
TCGA-ZS-A9CG	8	6	7	6
TCGA-DD-A4NH	8	7	8	6
TCGA-DD-AADK	8	7	8	6
TCGA-DD-AADC	7	6	7	5
TCGA-DD-AAD6	7	5	6	5
TCGA-DD-AACD	10	10	10	10
TCGA-NI-A8LF	8	6	7	6
TCGA-ZP-A9D4	8	6	7	6
TCGA-DD-AAE7	9	7	8	7
TCGA-DD-A39Z	9	7	8	7
TCGA-DD-AACX	10	8	9	8
TCGA-EP-A2KA	10	10	10	10
TCGA-ZP-A9D1	10	8	9	7
TCGA-DD-A3A9	9	8	9	7
TCGA-DD-A115	9	7	8	7
TCGA-GJ-A9DB	8	6	8	6
TCGA-DD-AADS	10	9	10	9
TCGA-ED-A7PX	10	9	9	8
TCGA-DD-A73G	7	5	6	5
TCGA-5R-AAAM	8	7	8	7
TCGA-DD-AADQ	10	10	10	10
TCGA-DD-A39W	8	6	7	6
TCGA-WQ-A9G7	8	7	7	7
TCGA-2Y-A9H0	10	10	10	9
TCGA-DD-AAC8	8	7	8	6
TCGA-KR-A7K8	9	8	9	8
TCGA-BC-A216	9	8	9	8
TCGA-DD-AADV	9	7	8	6
TCGA-DD-AAE9	10	9	10	8
TCGA-DD-A39X	9	8	9	7
TCGA-DD-AAD3	10	8	9	8
TCGA-2Y-A9GZ	7	5	6	5
TCGA-CC-5261	9	8	8	7
TCGA-DD-A11B	8	6	7	6
TCGA-GJ-A6C0	8	8	8	7
TCGA-CC-5262	9	7	8	7
TCGA-DD-AADW	8	6	7	5
TCGA-DD-A1EF	7	6	7	5
TCGA-DD-A11D	9	8	9	7
TCGA-DD-AACQ	7	6	7	5
TCGA-DD-A1ED	10	8	9	8
TCGA-UB-A7MA	9	7	9	7
TCGA-DD-A4NF	8	6	7	6
TCGA-XR-A8TG	9	8	9	7
TCGA-DD-AADJ	8	6	8	6
TCGA-XR-A8TF	8	7	8	6
TCGA-K7-AAU7	8	6	8	6
TCGA-DD-AAW0	8	6	7	6
TCGA-G3-A7M9	7	5	7	5
TCGA-DD-AAVW	9	7	8	7
TCGA-DD-AAVZ	9	7	9	7
TCGA-DD-AAD1	8	8	8	7
TCGA-ED-A7XO	8	7	8	6
TCGA-DD-AACH	8	7	8	6
TCGA-ZP-A9CZ	9	8	9	7
TCGA-CC-A7IE	7	6	7	6
TCGA-MI-A75G	8	6	8	6
TCGA-BC-A10U	9	7	8	7
TCGA-G3-A25Y	9	7	8	7
TCGA-CC-A5UE	8	6	8	6
TCGA-DD-A73D	8	6	7	6
TCGA-G3-A5SK	9	8	9	7
TCGA-DD-AAD8	8	6	7	6
TCGA-BC-4073	8	8	8	8
TCGA-MI-A75E	9	8	9	7
TCGA-2Y-A9H7	8	6	8	6
TCGA-MR-A520	8	6	7	6
TCGA-G3-A7M6	8	6	7	5
TCGA-RC-A7SB	7	6	7	5
TCGA-DD-A1EL	8	7	8	6
TCGA-5R-AA1C	10	9	9	8
TCGA-ED-A8O5	8	6	7	6
TCGA-2V-A95S	10	10	10	10
TCGA-CC-A3MB	9	7	8	6
TCGA-G3-A5SJ	9	8	9	7
TCGA-HP-A5MZ	10	9	10	8
TCGA-RC-A6M4	10	8	9	7
TCGA-DD-AAVP	9	8	8	7
TCGA-G3-A25Z	10	8	9	8
TCGA-DD-A4NP	9	8	9	7
TCGA-G3-A7M8	8	6	7	6
TCGA-DD-A11C	10	8	9	8
TCGA-CC-A9FW	7	6	7	5
TCGA-CC-A3MC	9	7	8	7
TCGA-DD-A114	9	9	9	9
TCGA-K7-A5RF	9	8	8	7
TCGA-2Y-A9GT	10	10	10	10
TCGA-DD-AAW1	9	8	9	7
TCGA-WX-AA46	7	6	6	5
TCGA-DD-AAW2	10	8	9	7
TCGA-DD-AAD2	9	8	8	7
TCGA-5C-A9VG	7	5	6	5
TCGA-BC-A3KF	9	8	9	7
TCGA-G3-A25X	9	8	9	8
TCGA-RG-A7D4	10	10	10	10
TCGA-G3-AAV4	10	8	9	8
TCGA-DD-AAD0	8	6	7	6
TCGA-UB-A7MF	10	10	10	10
TCGA-BD-A2L6	9	8	9	7
TCGA-G3-A5SI	8	7	8	6
TCGA-DD-AAVU	8	6	8	6
TCGA-MR-A8JO	8	7	8	7
TCGA-DD-AAVV	10	8	9	8
TCGA-ZP-A9CV	10	9	10	8
TCGA-ZS-A9CD	10	8	9	7
TCGA-4R-AA8I	9	8	9	7
TCGA-G3-A7M5	9	8	9	7
TCGA-DD-A73F	10	9	9	9
TCGA-DD-AACN	8	7	8	7
TCGA-ED-A7PZ	7	5	6	5
TCGA-ED-A97K	8	7	8	6
TCGA-DD-A3A1	9	7	8	7
TCGA-G3-A6UC	10	8	9	8
TCGA-DD-AACJ	8	6	7	6
TCGA-BD-A3ER	9	7	8	7
TCGA-DD-AACU	9	8	9	7
TCGA-G3-AAV2	9	7	8	6
TCGA-FV-A3R2	9	7	8	6
TCGA-LG-A9QD	10	10	10	9
TCGA-3K-AAZ8	10	10	10	9
TCGA-CC-A8HT	8	6	8	6
TCGA-EP-A12J	10	9	9	8
TCGA-2Y-A9GS	9	7	8	6
TCGA-BC-A10R	7	6	7	5
TCGA-G3-AAV6	7	5	6	5
TCGA-DD-A4NS	8	7	8	6
TCGA-CC-5263	7	6	7	5
TCGA-MI-A75C	9	7	9	7
TCGA-DD-AADL	8	6	7	5
TCGA-EP-A2KB	8	6	7	6
TCGA-CC-A8HU	7	6	7	5
TCGA-DD-A4NB	8	7	8	7
TCGA-PD-A5DF	8	6	8	6
TCGA-DD-AADP	8	6	7	5
TCGA-DD-AADI	9	8	8	7
TCGA-FV-A3I0	8	7	8	6
TCGA-ED-A82E	9	7	9	7
TCGA-DD-A116	9	7	8	7
TCGA-CC-A7II	6	4	5	4
TCGA-DD-A3A4	8	6	7	6
TCGA-G3-A5SL	10	8	9	7
TCGA-NI-A4U2	9	8	9	7
TCGA-2Y-A9H3	9	8	9	7
TCGA-DD-AACE	9	7	8	7
TCGA-DD-AAC9	9	7	8	7
TCGA-LG-A6GG	9	7	8	7
TCGA-RC-A6M3	7	7	7	6
TCGA-2Y-A9H1	9	8	9	8
TCGA-EP-A3RK	9	8	9	8
TCGA-DD-A4NQ	8	7	8	7
TCGA-DD-A4ND	8	7	8	7
TCGA-DD-A3A5	9	7	8	7
TCGA-DD-AACY	9	8	9	7
TCGA-MI-A75H	10	9	10	9
TCGA-G3-A25V	9	8	9	7
TCGA-DD-AAVY	9	7	8	6
TCGA-BC-A8YO	9	9	9	9
TCGA-RC-A7S9	9	8	9	8
TCGA-UB-A7MD	10	8	9	8
TCGA-DD-A3A6	8	7	8	7
TCGA-CC-A9FV	8	7	7	7
TCGA-ED-A4XI	9	7	8	7
TCGA-DD-A39V	9	8	8	8
TCGA-CC-A9FS	9	7	8	7
TCGA-G3-A25T	8	7	8	6
TCGA-CC-5258	7	6	7	6
TCGA-BC-A5W4	7	6	7	5
TCGA-BD-A3EP	9	8	9	8
TCGA-UB-A7MC	8	6	7	6
TCGA-DD-A1EG	9	8	9	8
TCGA-DD-AACB	10	10	10	10
TCGA-BC-A217	10	8	9	8
TCGA-G3-AAV0	8	7	8	7
TCGA-DD-AAEK	9	8	9	8
TCGA-BC-A10Q	10	8	9	7
TCGA-DD-A4NL	9	8	9	7
TCGA-CC-A7IF	9	7	8	6
TCGA-DD-A73E	8	6	8	6
TCGA-GJ-A3OU	8	8	8	8
TCGA-BC-A10Z	7	5	6	4
TCGA-BC-A69I	9	7	8	7
TCGA-DD-AADF	9	8	9	8
TCGA-RC-A7SF	8	6	7	6
TCGA-EP-A2KC	10	8	10	8
TCGA-DD-AAEH	10	9	10	9
TCGA-KR-A7K2	10	8	9	8
TCGA-ES-A2HS	7	5	6	5
TCGA-CC-5259	10	8	9	8
TCGA-2Y-A9GY	7	7	7	7
TCGA-BC-A3KG	8	7	8	6
TCGA-DD-A4NO	9	7	8	7
TCGA-O8-A75V	10	8	9	8
TCGA-BC-A69H	7	6	7	6
TCGA-DD-A73C	8	7	8	7
TCGA-5C-AAPD	8	8	8	8
TCGA-DD-AACP	7	6	7	5
TCGA-KR-A7K7	9	8	9	8
TCGA-ZS-A9CE	9	7	8	7
TCGA-DD-A118	8	7	8	6
TCGA-ES-A2HT	10	9	10	8
TCGA-DD-A4NG	9	7	8	7
TCGA-DD-AADR	9	7	9	7
TCGA-DD-AADG	9	7	8	6
TCGA-G3-A3CG	10	9	10	9
TCGA-XR-A8TC	9	7	8	6
TCGA-G3-AAV5	8	7	8	6
TCGA-BC-A10T	8	6	7	6
TCGA-CC-A5UC	8	6	7	6
TCGA-HP-A5N0	9	7	8	7
TCGA-ED-A8O6	8	6	7	6
TCGA-ZS-A9CF	10	8	9	8
TCGA-2Y-A9H4	9	8	9	7
TCGA-K7-A5RG	9	9	9	10
TCGA-FV-A496	9	7	8	6
TCGA-LG-A9QC	10	8	9	8
TCGA-DD-A1EA	10	8	9	8
TCGA-DD-AAVQ	10	9	10	9
TCGA-DD-A4NJ	9	7	9	7
TCGA-K7-A6G5	10	9	10	8
TCGA-DD-A3A3	9	7	8	7
TCGA-2Y-A9H5	9	7	8	7
TCGA-DD-A4NI	9	8	8	7
TCGA-DD-A1EC	9	9	9	9
TCGA-DD-A1EJ	6	5	6	4
TCGA-DD-AAED	6	5	6	4
TCGA-DD-A4NV	8	6	7	6
TCGA-DD-AACV	6	5	6	4
TCGA-CC-A3M9	7	8	7	8
TCGA-DD-AACS	8	7	8	6
TCGA-DD-AAVR	10	9	10	8
TCGA-DD-A4NR	8	8	8	8
TCGA-CC-A7IG	7	6	6	6
TCGA-WX-AA44	9	8	9	7
TCGA-DD-A73B	9	7	8	6
TCGA-MI-A75I	10	8	9	8
TCGA-ED-A459	10	9	10	8
TCGA-DD-AAE2	9	8	8	8
TCGA-DD-AAW3	9	7	8	6
TCGA-BW-A5NP	7	6	7	5
TCGA-DD-AA3A	10	8	9	8
TCGA-XR-A8TD	9	9	9	9
TCGA-BC-A10S	8	7	8	6
TCGA-T1-A6J8	9	7	8	7
TCGA-KR-A7K0	9	7	9	7
TCGA-CC-A8HV	7	5	7	5
TCGA-DD-A4NK	8	6	7	6
TCGA-FV-A4ZP	7	7	7	7
TCGA-BC-4072	9	8	9	8
TCGA-G3-AAV7	9	7	8	7
TCGA-CC-A9FU	8	6	7	6
TCGA-DD-AAE0	8	7	8	6
TCGA-DD-AADB	8	7	8	7
TCGA-DD-A11A	8	6	7	6
TCGA-5C-A9VH	10	8	9	8
TCGA-CC-A3MA	9	7	9	6
TCGA-DD-A3A7	8	7	7	6
TCGA-CC-5264	9	8	9	7
TCGA-DD-AADM	10	8	9	8
TCGA-DD-AAD5	8	6	7	6
TCGA-DD-AACF	9	8	8	7
TCGA-WJ-A86L	8	7	8	6
TCGA-BC-A10Y	10	9	9	8
TCGA-DD-A1EE	9	7	8	6
TCGA-FV-A4ZQ	10	10	10	10
TCGA-DD-A119	9	8	9	7
TCGA-CC-A1HT	8	8	9	8
TCGA-DD-AACW	8	7	8	6
TCGA-DD-A1EB	10	9	9	8
TCGA-DD-A3A8	9	7	8	7
TCGA-G3-A3CI	8	7	8	6
TCGA-CC-A7IL	10	8	9	8
TCGA-DD-AACG	8	7	8	6
TCGA-DD-A73A	9	7	8	7
TCGA-BC-A110	8	7	8	7
TCGA-DD-AADU	9	7	8	7
TCGA-2Y-A9H2	10	9	9	8
TCGA-DD-A1EK	7	6	6	5
TCGA-DD-AAE6	5	4	5	3
TCGA-RC-A6M6	7	7	7	6
TCGA-UB-AA0V	8	6	7	6
TCGA-ED-A66X	9	7	8	7
TCGA-EP-A26S	8	6	7	5
TCGA-G3-A25S	7	6	7	6
TCGA-CC-A8HS	8	6	7	5
TCGA-2Y-A9GV	10	9	9	8
TCGA-RC-A7SK	9	7	9	7
TCGA-DD-AAEA	9	8	9	8
TCGA-CC-A7IK	8	6	8	6
TCGA-XR-A8TE	9	7	8	7
TCGA-DD-A4NN	7	6	6	5
TCGA-G3-A25U	7	5	6	5
TCGA-UB-AA0U	9	7	8	7
TCGA-DD-A113	8	7	8	6
TCGA-DD-AAE4	10	9	9	8
TCGA-G3-A5SM	10	9	10	8
TCGA-FV-A2QR	9	7	8	7
TCGA-5R-AA1D	9	7	8	7
TCGA-BW-A5NQ	9	8	9	8
TCGA-DD-AACC	9	9	9	9
TCGA-DD-AADO	9	8	9	8
TCGA-BW-A5NO	8	6	8	6
TCGA-G3-AAV1	8	6	8	6
TCGA-YA-A8S7	8	6	7	6
TCGA-2Y-A9H6	8	7	8	6
TCGA-CC-A123	7	6	7	5
TCGA-UB-A7MB	8	6	8	6
TCGA-DD-A4NE	8	6	7	5
TCGA-FV-A495	9	8	9	7
TCGA-DD-AAEG	10	8	9	7
TCGA-RC-A6M5	9	7	8	7
TCGA-WQ-AB4B	9	8	9	7
TCGA-DD-AAVX	10	10	10	10
TCGA-FV-A23B	8	7	8	7
TCGA-DD-AACA	9	8	9	7
TCGA-2Y-A9H9	9	8	9	7
TCGA-G3-AAV3	9	8	9	8
TCGA-CC-5260	9	7	8	7
TCGA-DD-A1EH	8	6	7	5
TCGA-DD-AAVS	8	7	8	6
TCGA-UB-A7ME	9	8	8	7
TCGA-DD-A39Y	8	6	8	6
TCGA-EP-A3JL	9	8	9	8
TCGA-DD-AADY	9	7	8	7
TCGA-DD-A4NA	10	8	9	8
TCGA-FV-A3I1	9	7	8	7
TCGA-FV-A2QQ	9	8	8	7
TCGA-2Y-A9GX	8	7	8	7
TCGA-CC-A7IH	9	7	9	7
TCGA-DD-AADA	9	8	9	8
TCGA-QA-A7B7	10	8	9	8
TCGA-2Y-A9HB	10	10	10	9
TCGA-G3-AAUZ	9	7	8	7
TCGA-DD-AACK	9	7	8	6
TCGA-DD-AAEB	7	6	7	5
TCGA-2Y-A9GU	8	7	8	6
TCGA-G3-A3CJ	9	7	8	7
TCGA-ZP-A9D2	8	7	8	6
TCGA-ED-A7XP	9	8	9	7
TCGA-DD-AACZ	8	7	7	7
TCGA-2Y-A9HA	8	6	7	6
TCGA-BC-A112	8	6	8	6
TCGA-CC-A7IJ	7	9	7	8
TCGA-DD-AACI	9	8	9	8
TCGA-DD-AADD	9	7	8	7
TCGA-ED-A5KG	9	9	9	9
TCGA-ED-A7PY	7	5	6	5
TCGA-ED-A627	9	8	9	8
