# Supplementary material for: Integrated analysis of histone lysine lactylation (Kla)-specific genes suggests that NR6A1, OSBP2 and UNC119B are novel therapeutic targets for hepatocellular carcinoma
Source: Sci Rep. 2023 Oct 30;13:18642. doi: 10.1038/s41598-023-46057-4 (PMC10616101; doi:10.1038/s41598-023-46057-4)
Supplement: Supplementary file 1 — Supplementary Information. [file 41598_2023_46057_MOESM1_ESM.zip › Revised-Supplementary files/Table S2.xls]

## Sheet: drug
Table S2 Drug information obtained from Cellminer database
Drug name	BR:MCF7	BR:MDA-MB-231	BR:HS 578T	BR:BT-549	BR:T-47D	CNS:SF-268	CNS:SF-295	CNS:SF-539	CNS:SNB-19	CNS:SNB-75	CNS:U251	CO:COLO 205	CO:HCC-2998	CO:HCT-116	CO:HCT-15	CO:HT29	CO:KM12	CO:SW-620	LE:CCRF-CEM	LE:HL-60(TB)	LE:K-562	LE:MOLT-4	LE:RPMI-8226	LE:SR	ME:LOX IMVI	ME:MALME-3M	ME:M14	ME:SK-MEL-2	ME:SK-MEL-28	ME:SK-MEL-5	ME:UACC-257	ME:UACC-62	ME:MDA-MB-435	ME:MDA-N	LC:A549/ATCC	LC:EKVX	LC:HOP-62	LC:HOP-92	LC:NCI-H226	LC:NCI-H23	LC:NCI-H322M	LC:NCI-H460	LC:NCI-H522	OV:IGROV1	OV:OVCAR-3	OV:OVCAR-4	OV:OVCAR-5	OV:OVCAR-8	OV:SK-OV-3
Curcumin	0.87	na	na	0.68	-0.02	-0.32	-0.12	1.12	-0.91	0.57	0.12	-1.24	na	0.94	0.85	-0.2	0.16	0.27	1.1	0.45	0.33	0.54	1.47	0.73	1.18	-1.31	0.36	-1.51	0.19	-0.52	-1.07	0.12	1.11	1.19	-1.17	-1.51	2.39	na	-1.65	0.16	na	na	1	na	0.57	-0.31	-1.98	0.21	-0.57
Chelerythrine	na	na	na	na	na	0.18	-0.01	-0.11	0	-0.1	-0.08	-0.14	-0.19	-0.19	-1.2	-0.06	-0.3	1.27	3.54	2.88	-1.34	2.43	-0.55	0.48	-0.06	-0.04	-0.15	-0.27	-0.01	-0.1	-0.14	-0.11	na	na	-0.31	-0.18	-0.11	-0.11	-0.06	0.2	-0.6	-0.17	-0.41	-0.11	0.18	-0.23	-0.54	0.02	0.22
3-Bromopyruvate (acid)	-0.24	-1.12	-1.12	0.22	-1.12	-0.83	-1.12	0.49	-1.12	-1.12	-1.12	-0.48	-1.12	0.59	0.77	0.23	-1.12	1.89	1.85	1.25	1.61	0.51	0.18	1.7	0.35	0.47	-0.91	-1.12	0.43	-1.12	-0.68	0.34	-0.48	na	-1.12	-1.12	-1.12	0.88	2.14	0.19	-1.12	-1.12	2	-0.66	1.7	0.46	0.36	0.39	-1.12
Cordycepin	2.32	0.94	0.49	0.28	na	-0.47	-0.58	0.09	0.42	0.07	-0.14	-1.18	0.86	0.79	0.96	na	0.68	0.08	0.11	1.68	1.98	-1.26	na	-1.26	0.71	na	-0.03	na	0.48	-1.26	-1.26	0.02	1.68	-0.05	-0.91	-0.11	0.31	-0.1	-1.26	-1.14	0.42	na	0.93	-1.26	-0.07	-1.26	-1.26	1.03	-0.42
Benzimate	0.65	-0.87	-0.18	0.02	0.12	-1.41	0.71	0.62	0.06	0.1	0.69	0.65	0.58	0.82	1.02	0.73	0.82	0.96	-0.61	0.81	-0.52	0.45	0.65	0.34	0.17	-1.23	0.71	-0.53	-0.35	0.53	-1.53	0.87	1.34	1.12	0.41	-1.44	-0.01	-1.98	0.03	-0.26	-0.91	1.01	na	0.25	0.87	-1.3	-1.36	-0.02	0.93
Pimozide	-0.6	-0.73	-1.23	na	0.37	-0.98	0.4	0.32	-1.03	-0.57	-0.49	1.53	na	-0.53	1.18	0.92	-0.65	-0.22	-0.59	0.52	0.72	0.14	-0.65	1.14	0.45	1.85	0.86	-0.6	1.09	1.06	0.17	-0.68	-0.43	-0.39	0.18	0	-0.89	na	na	-1.18	-0.97	0.67	0.44	-0.94	1.25	-0.63	-0.76	-0.66	-0.88
Elesclomol	3.46	-0.53	0.23	-0.48	na	-0.33	-0.13	-0.51	-0.44	-0.23	-0.2	1.31	-0.29	-0.27	-0.04	3.7	-0.32	-0.3	-0.34	-0.35	-0.14	na	3.58	0.09	-0.01	-0.34	-0.37	0.6	-0.37	-0.19	na	-0.17	-0.43	-0.48	0.27	-0.12	-0.34	-0.48	-0.41	-0.45	-0.53	2.64	-0.37	-0.48	-0.48	-0.35	-0.51	-0.33	-0.51
Wortmannin	-0.17	na	na	na	1.33	-1.08	0.27	0.31	-0.25	1.79	na	-0.56	0.49	-0.76	-0.55	0.55	-0.65	-0.95	0.8	na	-1.46	0.51	0.41	0.6	0.13	na	0.49	0.48	-0.36	-0.65	0.28	0.83	0.21	-0.84	-0.27	-0.54	0.25	na	na	-1.43	na	-0.48	-0.78	0.85	-0.03	na	-0.84	-1.19	na
geldanamycin analog	0.65	0.62	0.52	-2.13	-0.9	-1.06	0.5	0.47	0.28	0.69	0.52	0.89	0.52	0.6	-0.73	0.89	0.59	0.71	-0.18	0.3	0.64	-0.26	0.47	0.59	0.63	0.48	0.48	0.52	0.48	0.29	0.45	0.5	0.62	0.66	0.55	-2.14	0.45	0.32	-1.72	0.41	-1.74	0.89	0.45	0.49	0.31	-2.12	-1.1	0.52	0.75
Elliptinium Acetate	-0.14	-1.31	0.99	-0.07	1.19	1.62	0.21	-0.02	1.19	0.87	1.2	-0.59	-0.72	-0.43	-0.95	-1.09	0.65	-0.36	0.35	-0.44	-0.35	2	-0.78	1.31	-0.69	0.85	0.51	-1.01	0.12	0.3	-1.07	-0.4	-1.29	-1.28	1.63	-0.81	0.67	-0.56	1.14	-0.03	0.16	1.99	0.45	-0.3	-0.52	-0.71	-1.12	-0.15	-0.87
Triciribine phosphate	1.27	0.23	0.26	0.4	1.86	-0.45	-1.01	-0.25	-0.55	0.51	-1.32	-0.52	-0.93	-0.33	-0.07	-0.01	-1.89	-0.74	-0.03	0.87	-1.33	1.57	-1.09	-0.01	1.61	-0.69	0.39	0.49	-0.98	-1.51	-0.98	-0.14	-0.33	-0.45	-0.42	0.04	-0.12	1.87	0.17	-0.21	0.65	-0.37	-1.8	0.89	-0.16	0.39	0.16	1.17	1.36
BEN	0.7	-1.27	-1	-0.88	na	-0.36	-0.1	3.69	-0.63	na	-0.51	0.61	-0.14	-1.28	-0.79	-0.12	-0.86	1.32	0.77	0.14	-0.61	0.52	-0.05	na	-0.37	-0.47	0.12	-1.08	0.01	-0.46	-0.72	0.26	-0.7	-0.7	0.83	0.02	na	-0.6	na	0	0.26	2.41	2.04	-0.72	-0.32	-0.99	-0.37	-0.67	na
Amonafide	-0.15	0.93	-2.04	-0.91	-0.58	-0.22	-0.64	0.43	-0.71	-1.39	-0.17	0.44	na	0.59	1.24	0.87	-0.82	1.02	1.34	0.41	0.51	2.3	-0.19	0.28	0.46	-0.19	-0.78	-0.1	-0.99	0.26	0.96	-0.27	-0.88	-0.57	1.35	-1.35	-0.34	-1.16	-0.08	-0.7	-0.07	1.92	-0.27	-0.12	-1.48	-1.17	-0.49	1.26	-0.33
Batracylin	-0.32	-0.08	0.42	-1.33	-0.66	0.37	0.27	1.61	0.48	0.24	0.23	0.59	-0.65	0.72	0.12	-0.38	-0.4	0.57	1.52	0.89	-0.79	2.88	-0.74	0.84	0.07	-0.77	-1.38	-0.77	-1.46	1.11	-1.03	-0.24	-0.2	-0.46	0.28	0.07	0.15	-0.11	-0.59	-0.7	-0.2	1.27	-0.4	0.03	-1.28	-1.06	-1.02	0.78	-0.32
Buthionine sulphoximine	-0.43	-0.4	-0.39	-0.49	-0.45	-0.25	-0.25	-0.38	-0.42	-0.35	-0.42	-0.39	-0.43	-0.4	-0.31	-0.39	-0.42	-0.18	0.74	1.93	0.25	0.21	-0.4	0.81	3.34	-0.38	-0.25	-0.37	-0.42	-0.42	-0.41	-0.35	-0.45	-0.48	-0.37	1.02	-0.36	1.15	-0.42	-0.24	-0.4	-0.13	2.99	0.88	-0.42	0.96	-0.4	-0.45	-0.42
Tanespimycin	1.04	-1.09	-0.89	-1.64	-0.76	-0.91	0.21	0.47	-1.02	0.24	0.45	1.13	0.19	0.53	-0.43	1.09	0.87	0.94	-1.15	0.16	0.43	-0.96	-0.37	0.88	0.81	0.87	0.7	-0.32	0.49	0.64	0.38	0.64	0.8	0.77	0.69	-1.27	-0.15	-1.74	-1.64	0.99	-0.19	1.03	0.47	0.54	-0.12	-1.9	-0.19	0.25	0.64
8-Chloro-adenosine	0.78	-0.96	-1.43	-0.4	0.75	-1.29	-0.77	-0.59	-1.73	0.16	-1.03	0.27	0.84	1.1	1.27	0.69	-0.12	0.11	0.78	1.55	1.12	0.9	0.18	0.24	0.98	-1.87	0.46	-0.04	-2.33	-0.48	-0.69	0.44	-0.17	-0.43	0.39	-0.81	-1.06	-1.17	0.06	-0.04	-0.97	0.97	0.85	0.68	-0.34	-0.73	-0.16	0.33	-0.27
Hypothemycin	-0.33	-0.3	-0.88	0.58	-0.45	-0.92	-1.17	-0.31	-1.31	-0.63	-0.76	2.08	-0.61	0.49	-0.12	1.96	-0.92	1.11	0.4	1.52	0.22	0.11	-0.01	-0.07	-0.3	2.98	2.24	0.08	1.58	0.25	2.1	2.06	0.67	1.05	-1.34	-0.79	-1.37	1.21	-1.05	0.09	-1.16	-0.67	0.29	-0.03	-0.07	-0.18	-1.01	-0.33	-1.32
Fostamatinib	-0.57	na	na	na	na	0.48	-0.31	0.41	-0.81	-0.12	-0.24	-0.74	-0.4	0.6	0.91	-0.71	1.64	-0.03	1.15	1.8	1.23	0.98	0.25	na	0.11	-0.92	na	1.39	-1.62	0.15	-2.14	1.51	na	na	-0.46	-0.98	-0.32	0.02	-0.52	-0.37	-0.73	-0.67	1.67	0.3	-0.79	-0.25	1.09	-0.77	-0.47
Pyrazoloacridine	-0.4	na	na	na	na	-0.57	-0.03	0.38	0.63	-0.57	0.03	0.9	na	1.65	0.85	0.67	-0.03	2.07	0.99	-0.72	-0.13	1.65	-0.38	na	0.64	-1.3	na	-1.51	-1.67	-0.07	-1.86	-2.01	na	na	0.39	-1.72	0.84	0.81	0.06	-0.5	-0.05	1.17	0.36	-0.39	-0.95	-0.13	-0.69	0.92	-0.09
Fenretinide	-0.03	0.71	0.51	-0.43	0.5	-0.1	0.23	1.78	-0.57	-0.29	-0.08	0.36	-0.29	-0.22	-0.68	0.38	-0.72	-0.61	3.19	1.75	0.6	1.51	0.62	1.07	0.72	-0.43	-0.5	-1.03	0.52	-0.55	-1.67	0.56	0.17	0.07	-0.76	-1.22	-0.59	0.33	0.06	0.39	-0.88	-0.01	1.53	0.73	0.36	-0.18	-1.35	-0.21	-0.88
Dolastatin 10	na	na	na	na	na	-0.51	0.27	0.09	-0.42	0.14	-0.38	0.66	-0.4	0.17	-0.46	1.81	1.66	0.61	0.25	1.36	0.79	-0.26	0.06	1.08	-0.05	-0.06	0.04	0.63	-0.13	1.55	0.15	0	na	na	0.18	-0.33	-0.26	-0.59	0.09	-0.27	0.27	0.87	0.98	-1.43	1.27	-1.51	-1.15	-0.29	0.66
Staurosporine	-0.71	0.84	0.71	-0.36	-1.72	0.63	0.47	-0.24	-0.96	1.65	0.47	-0.08	-0.91	-0.74	-0.54	-0.78	0.59	-0.51	-0.26	-0.88	-1.78	-0.57	-0.17	-0.26	0.51	0.44	-0.18	0.59	-0.75	-0.69	-2.17	-0.89	-1.18	na	-0.37	0.2	1.22	1.15	-0.38	-0.44	-0.9	-0.76	-0.62	0.9	-0.21	-0.61	1.39	-0.37	-0.41
Pyrazoloacridine	na	na	na	na	na	-0.4	0.24	0.28	-0.24	-0.74	-0.08	0.61	-0.31	1.5	-0.11	1.36	0.02	1.68	0.91	-0.53	1.2	2.45	0.39	-1.01	0.72	-0.96	-0.38	-0.24	-1.98	0.17	-0.9	-1.05	na	na	0.54	-0.63	-0.43	-0.85	-0.26	-0.2	0.32	0.72	-0.21	0.02	-0.86	0.26	-1.75	1.63	-0.88
Lapachone	0.31	0.2	0.37	-0.17	0.39	-0.11	-0.13	0.29	-0.37	-0.09	0.59	-1.19	na	0.79	0.76	-1.48	-0.83	0.36	-0.41	2.38	0.91	-0.15	0.77	1.05	1.52	0.38	0.67	-0.88	-0.22	0.82	1.86	0.27	-1.18	1.7	-0.2	-1.08	-0.06	-1.64	-0.82	0.36	-0.45	0.02	0.02	-0.17	0.96	-0.11	0.09	0.43	-1.15
O-6-Benzylguanine	-0.53	-0.03	0.94	0.6	0.51	-1.28	0.45	-0.02	-0.12	0.34	-0.26	-0.27	-1.06	-0.19	0.63	-0.45	-1.24	-2.06	-0.43	0.99	-0.72	-0.14	0.64	na	0.3	0.51	0.28	na	-1.26	-0.24	-2.89	1.04	0.25	na	-0.81	-0.08	0.49	0.23	1.14	-0.74	1.69	-0.35	1.12	2.2	-1.85	-0.6	-0.57	-1.26	0.71
7-Hydroxystaurosporine	na	na	na	na	na	-0.24	-0.1	0.19	0.63	-0.95	0.62	-0.48	-0.24	1.33	1.01	1.2	1.54	1.54	1.38	1.24	1.36	1.53	1.98	2.58	0.97	-0.78	-0.61	-0.7	-0.7	-0.83	-0.84	-0.61	na	na	-0.92	-0.63	-1.02	-0.74	-0.7	-0.84	-0.9	-0.68	0.57	-0.52	-0.24	-0.62	-0.68	0.37	-0.91
7-Hydroxystaurosporine	0.3	na	1.98	-1.47	na	0.65	-0.01	0.55	-0.87	1.86	-0.39	-0.62	-0.95	-1.06	-1.05	-0.9	0.45	-1.81	0.77	-0.83	-2.04	0.38	-0.74	na	-0.13	0.64	-0.2	0.45	-0.77	-1.75	-1.04	0.23	-1.2	na	-0.47	0.72	0.34	1.95	0.42	0.47	-1.13	-0.29	-0.53	0.63	-0.44	-0.8	0.56	-0.61	-0.24
Perifosine	-0.96	-0.23	-0.7	-0.65	-0.92	-0.34	0.29	-0.92	-0.45	0.27	-0.68	0.92	0.18	-0.34	0.88	0.53	2.67	-0.26	1.85	1.43	-1	0.49	0.29	1.68	-0.11	0.33	0.6	-0.67	-1.05	-0.99	-1.25	-0.58	-0.9	-0.73	-0.57	-0.58	-0.1	0.54	-0.36	-1.15	-0.86	1.16	0.75	1.04	-0.89	-0.55	0.92	-0.87	0.66
Alvocidib	0.59	-0.74	0.24	-0.24	-0.81	0.37	-0.42	0.58	-0.09	0.36	0.17	0.31	-1.04	1.06	0.27	-1	0.7	0.47	0.21	1.36	-1.95	0.46	0.28	0.76	1.16	-1.26	-0.21	-0.05	-0.03	0.69	-0.61	0.45	-0.03	-0.89	-0.56	-1.26	0.43	0.42	0.43	0.35	-0.59	0.33	-0.45	0.74	0.54	-0.69	-0.17	0.5	-3.2
Midostaurin	-0.58	0.45	0.7	-0.18	-0.8	0.38	0.26	0.33	-0.31	1.91	-0.37	0.76	-0.98	0.23	0.24	-0.63	1.04	-0.27	0.98	-0.06	-1.12	-0.02	-1.44	0.39	0.29	0.07	-0.3	0.25	-2.23	-0.73	-0.8	-0.59	-1.77	-0.36	0.79	-0.27	0.8	0.43	0.82	-0.27	-3.35	0.54	0.16	0.36	-0.31	-0.73	0.34	-0.83	-0.02
XK-469	1.13	-0.72	0.11	0.1	-0.85	na	-0.74	1.14	0.76	-0.62	1.27	0.58	-0.65	1.42	0.04	-0.91	-0.27	-0.7	na	na	na	4.4	0.49	na	0.81	0.99	-0.71	-0.51	0.26	na	-0.38	0.33	-0.49	-0.59	-0.64	-1.18	0.02	-1.18	0.79	0.28	-1.18	1.01	1.07	0.63	-0.27	-0.75	-1.18	-0.01	-1.18
Triapine	1.13	-1.12	-1.69	-0.41	-0.94	0.48	0.23	1.7	-1.74	0.63	0.39	-0.33	-0.05	0.41	-0.21	-0.2	-0.98	-0.75	1.1	0.38	-0.64	1.14	0.61	1.21	0.76	-0.16	0.89	-1.69	-1.69	0.44	-1.31	0.95	-0.08	-0.48	-0.24	-1.44	0.26	0.94	-0.51	1.41	-0.72	-0.07	-0.25	-1.63	-0.34	-1.42	-1.07	0.92	-1.55
kahalide f	0.74	na	1.57	-0.84	na	-0.14	-0.28	-0.28	0.97	1.32	0.97	na	1.1	na	1.16	1.57	1.47	0.97	-0.7	-2.76	-0.87	-1.83	-0.3	-1.97	-0.89	-0.41	-0.12	-0.53	-0.19	0.75	0.12	-0.14	0.03	na	1.7	1.18	-0.31	na	-0.5	-1	1.43	-0.2	-0.9	-0.16	-0.11	0.25	-0.25	-1.08	1.44
okadaic acid	-0.33	0.13	0.81	0.26	-0.93	0.29	0.08	0.75	0.69	1.62	1.1	0.55	1.03	0.44	-1.19	-0.5	0.41	-0.83	-0.05	0.82	0.43	-0.79	0.65	-0.92	0.39	1.22	1.14	0.84	0.84	0.74	-0.36	0.59	1.34	1.17	-1.5	-0.29	0.13	0.15	0.74	-0.4	-0.02	0.49	0.84	-1.24	0.46	-1.29	-0.13	-0.48	-0.35
PD-98059	-0.84	0.31	-0.46	-0.84	1.05	-0.27	-0.48	-0.39	-0.17	-0.08	-0.84	1.38	0.33	-0.2	-0.84	1.24	-0.84	0.91	-0.84	1.9	-0.52	-0.84	-0.53	-0.84	-0.84	2.46	2.02	0.35	1.78	0.02	0.26	2.07	0.65	0.6	-0.74	1.24	0.86	-0.63	-0.38	-0.55	-0.6	-0.38	0.49	-0.68	-0.84	-0.64	-0.76	-0.19	1.33
Epothilone B	0.13	0.13	0.13	0.13	0.13	0.13	0.13	0.13	0.13	0.13	0.13	0.13	0.13	0.13	0.13	0.13	0.13	0.13	0.13	0.13	0.13	0.13	0.13	na	0.13	0.13	0.13	0.13	na	0.13	0.13	0.13	0.13	0.13	0.13	0.13	0.13	na	0.13	0.13	0.13	0.13	0.13	0.13	0.13	-7.35	0.13	0.13	0.13
Aminoflavone	2.18	-0.43	-0.65	-0.44	1.74	-0.5	-0.36	-0.39	-0.35	-0.47	0.18	-0.64	-0.52	0	-0.6	-0.67	-0.52	1.77	-0.55	-0.69	1.65	-0.84	-0.3	-0.4	-0.63	-0.72	-0.89	-0.67	-0.79	-0.49	1.84	0.54	-0.78	-0.59	0.38	-0.14	-0.18	-0.52	0.51	-0.49	-0.41	2.06	-0.06	2.31	1.92	na	1.67	-0.37	-0.44
BN-2629	0.26	0.01	-1.04	0.08	0.03	1.03	0.39	0.52	0.47	0.8	0.76	0.47	-0.2	0.22	-1.67	-0.31	-0.21	-0.1	1.46	1.39	0.77	1.56	1.3	0.77	na	0.11	-0.39	-0.38	-0.29	0.22	-0.34	1.37	-0.61	-0.24	-0.27	-1.33	-0.65	0.04	-0.3	0.88	-1.17	1.35	0.98	0.14	-0.64	-0.84	-1.39	0.02	-0.97
LY-294002	0.79	0.78	1.34	0.09	1.04	1.14	-0.06	-0.29	-0.98	1.96	-1.3	-0.89	na	-0.81	-0.28	-0.01	-0.76	-1.43	-2.1	-0.99	-0.95	-0.69	0.84	0.7	0.58	3.5	-0.67	-0.54	-1.15	na	-0.97	0.56	-0.26	-0.74	0.29	0.65	0.34	-0.43	0.52	0.57	-0.82	-0.7	1.17	1.04	-0.17	0.94	-0.76	0.34	-0.94
RH1	0.64	-1.83	-2.12	-1.91	0.65	0.48	0.48	0.55	-0.22	-0.21	0.42	-0.45	-0.49	0.67	0.22	0.58	0.03	0.62	0.91	1.17	0.22	0.93	1.01	1.12	0.71	-0.09	0.6	-1.62	-0.98	-0.26	-1.16	0.08	-0.2	-0.06	0.45	-2.33	0.46	0.06	-0.53	0.52	-1.65	0.72	0.48	0.4	0.08	-1.46	-1.06	0.52	-0.83
XK-469	na	-0.42	0.51	-0.42	na	-0.22	-0.42	-0.42	-0.42	1.63	-0.01	na	na	0.08	-0.42	-0.42	-0.42	-0.42	1.22	1.26	-0.42	4.75	-0.42	2.54	0.06	0.33	-0.42	-0.42	-0.42	na	-0.42	-0.35	-0.42	-0.42	-0.38	-0.42	-0.42	-0.42	-0.27	-0.42	-0.42	3.02	0.46	na	-0.42	-0.42	-0.42	-0.42	-0.42
5-fluoro deoxy uridine 10mer	0.9	-1.61	-1.49	-1.54	0.19	0.9	0.9	0.95	-0.29	-0.53	-0.16	-0.19	0.38	0.6	-0.47	-0.65	-1.29	-2.18	na	0.59	-1.17	0.94	-0.39	0.9	0.9	-0.66	0.9	-1.25	-0.45	0.74	-0.69	0.9	-0.61	0.03	0.9	-1.42	0.85	0.43	-0.35	0.09	-0.29	0.9	0.53	0.19	-0.66	-0.73	-1.32	0.9	-0.4
Seliciclib	0.48	-0.97	na	na	0.22	-0.04	-0.37	0.27	na	0.71	-1.37	0.67	-0.69	1.78	0	-0.05	1.73	-1.94	-2.2	-0.16	-1.35	-0.35	-0.3	1.7	0.43	0	-0.5	0.13	na	0.78	na	1.16	0.5	na	0.46	0.01	-0.33	-1.3	0.01	0.51	-0.56	-0.49	0.22	1.61	0.7	-0.8	-1.06	na	-2
Entinostat	0.31	-0.39	-0.92	-1.08	0.55	-0.44	-0.36	-0.84	-0.66	-0.73	-0.08	0.1	-0.18	1.05	-0.95	0.8	-2.24	0.24	0.56	0.87	0.67	0.85	1.94	na	0.34	1.56	0.24	1.02	-0.37	0.69	-0.11	0.56	-1.21	0.5	-0.73	0.06	-0.41	0.38	0.98	-0.13	-0.07	0.85	0.24	-0.56	-0.27	-2.03	2.53	0.29	-0.73
Alvespimycin	0.71	0.45	-2.71	-2.34	-0.26	-1.1	0	0.71	0.23	0.62	0.62	0.71	0.48	0.41	-1.25	0.71	0.6	0.71	0.11	0.32	0.5	0.18	0.39	0.62	0.63	0.71	0.89	-0.05	-0.49	0.51	0.29	0.4	0.71	0.71	0.89	-0.13	-0.47	-0.17	-0.58	0.71	-1.09	0.71	0.01	0.51	0.38	-1.51	-0.33	0.42	0.32
7-Tert-butyldimethylsilyl-10-hydroxycamptothecin	0.59	-2.37	-1.67	0.18	0.71	0.59	-1.26	0.71	0.59	0.71	0.71	-0.33	0.1	0.59	-1.2	-1.06	0.01	0.48	0.48	0.59	-0.13	0.59	0.2	0.59	0.59	0.59	0.59	-1.3	-0.4	0.59	0.22	0.59	0.48	0.33	0.59	-1.98	-1.35	0.37	0.59	0.59	-0.32	0.59	0.59	0	-0.17	-0.1	-1.31	0.4	-1.64
Karenitecin	0.47	-2.29	-4.46	-0.15	0.47	0.47	0.41	0.47	0.47	0.47	0.47	-0.51	0.53	0.47	-1.06	0.47	-0.56	0.46	na	0.41	0.47	0.47	0.47	0.47	0.47	0.53	0.47	-0.77	-0.9	0.47	-0.53	0.47	0.47	0.41	0.47	-1.02	0.47	-1.35	0.47	0.47	-0.01	0.47	0.41	0.17	-0.85	-1.24	-0.85	0.47	0.47
PX-316	-0.57	-0.57	-0.57	-0.57	-0.57	-0.57	-0.56	-0.57	-0.14	0.79	0.34	0.52	0.6	-0.57	0.24	-0.14	0.54	2.96	4.26	0.29	-0.57	0.51	0.67	0.95	0.05	-0.57	-0.57	-0.57	3.75	-0.57	-0.57	-0.57	-0.23	-0.21	-0.57	-0.42	-0.57	0.44	-0.57	-0.57	-0.52	-0.38	0.26	0.68	-0.57	-0.57	0.49	-0.57	-0.57
AFP464	2.18	-0.73	-0.59	-0.98	1.41	-0.65	-0.78	-0.24	-0.83	-0.21	0.66	-0.36	0.49	0.12	-0.62	-0.7	-0.56	0.39	-0.02	0.23	1.13	0.38	0.56	0.05	-0.53	-0.52	-0.81	-0.94	-0.69	0.18	1.24	na	-0.46	-0.37	0.81	-0.4	-0.47	-0.97	1.75	-0.78	-0.44	1.64	-0.14	2.06	1.03	0.56	1.26	-0.63	-0.77
Rebimastat	-0.15	na	-0.15	-0.15	-0.15	-0.15	-0.15	na	-0.15	na	na	na	-0.15	-0.15	-0.15	-0.15	-0.15	-0.15	na	-0.15	0.32	-0.15	-0.15	-0.15	7.13	-0.15	-0.15	-0.15	-0.15	-0.15	-0.15	-0.15	-0.15	-0.15	-0.15	-0.15	-0.15	-0.15	-0.15	-0.15	-0.15	-0.15	-0.15	-0.15	na	-0.15	-0.15	-0.15	-0.15
Imexon	-0.16	-0.03	-0.59	0.51	0.79	0.04	0.3	0.03	-0.84	-0.45	-0.22	-0.52	-0.84	0.16	-0.56	-0.71	-0.75	0.54	1.63	4.34	1.24	0.96	2.2	1.79	0.6	0.32	-0.05	0.12	0.04	-0.95	0.23	-0.13	0.16	na	-1.12	-0.11	-0.89	0.67	-0.31	-1.02	-0.86	-0.31	-0.08	-0.44	-0.27	-0.35	-0.27	-0.17	-0.67
E-7820	-0.41	-0.51	-0.43	-0.46	-0.48	-0.73	0.34	-0.51	-0.56	0.68	-0.34	1.58	na	2.09	-0.16	0.21	-0.51	0.79	-0.26	-0.66	-0.18	-0.08	-0.05	0.39	-0.28	-0.44	-0.7	-0.15	0.65	-0.22	-0.55	-0.32	-0.09	0.63	-0.21	-0.61	-0.77	-0.07	-0.63	-0.66	-0.8	-0.51	2.77	3.73	-0.62	-0.1	-0.63	-0.24	2.18
LMP-400	1.18	-0.16	-1.27	-0.47	-1.05	0.79	1.58	1.43	-0.9	-0.18	0.15	-1	-0.45	0.4	-0.7	-0.16	-0.88	-0.22	1.76	0.16	-0.01	1.77	0.66	2.23	-0.37	-0.16	0.71	-1.41	-1.31	0.52	-1.06	1.32	-0.76	na	0.13	-1.16	0.42	0.15	-0.01	0.2	-0.68	1.28	-0.1	-1.22	-0.44	-1.14	-1.15	0.07	-1.28
LMP776	0.68	-0.56	-3	-0.26	0.7	0.7	0.77	0.51	0.29	0.4	0.77	-0.56	0.84	0.77	-0.91	-0.08	-0.24	0.74	0.77	0.77	0.7	0.77	0.76	0.7	0.77	-0.91	0.7	-2.75	-3	0.55	-1.07	0.77	0.27	na	0.13	-1	0.77	-1.57	0.66	0.59	0.12	0.77	-0.55	-0.96	-0.02	-1.4	-0.23	-0.54	na
Lificguat	0.68	-0.49	-0.45	-0.5	-0.14	-0.55	-0.54	-0.39	-0.31	-1.4	-0.34	0.1	-0.58	-0.16	-0.6	-0.73	-0.49	-0.14	-0.66	-0.4	-0.1	0.68	0.38	0.16	-0.57	-0.46	-0.81	-0.8	-0.42	-0.39	2.06	0.22	-0.54	na	-0.56	-0.51	0.31	-0.49	2.44	-0.61	2.63	-0.33	-0.57	1.67	0.6	-0.75	2.24	-0.61	-0.52
SR16157	3.62	-0.59	0.21	-0.31	3.44	-0.41	0.75	0.83	-0.68	-0.21	-0.07	0.76	-0.69	0.67	0.08	2.22	-0.17	-0.28	0.08	-0.54	1.1	-0.51	0.82	1.94	-0.2	-0.14	-0.2	-0.95	-0.2	0.14	-0.66	na	-0.08	na	-0.74	0.62	-0.36	-0.37	-0.65	0.07	-0.86	-0.15	-0.33	-0.99	-0.28	0.08	-1.33	-0.92	-0.47
Dimethylaminoparthenolide	0.95	-0.27	-0.81	0.99	-1.45	-1.43	-1.24	1.77	-1.05	na	-0.32	-1.27	-0.54	0.95	-0.39	-0.65	-0.05	1.27	1.94	2.36	1.73	1.58	1.8	na	0.12	na	-0.43	-0.27	-0.77	0.38	-0.14	-0.52	0.45	na	-0.64	-0.73	-0.72	0.15	-0.68	-0.62	-0.54	-1.24	1.68	-0.54	-0.08	-0.45	-0.58	-0.84	-1.03
Selumetinib	-1.04	0.19	-0.67	-0.67	-0.98	-0.88	-0.92	-0.58	-0.76	-0.88	-0.66	1.69	1.62	0.35	-0.77	1.48	0.43	1.53	-1.03	1.81	-0.39	-0.89	-0.65	-0.18	0.25	1.8	1.67	1.73	1.48	0.41	1.62	1.55	1.45	na	-0.34	-0.02	0.81	0.84	-0.56	0.38	0.02	-0.67	-0.89	0.28	-0.9	-0.57	0.48	-0.93	-0.89
BML-277	-0.04	-0.93	0.27	0.6	-0.93	-0.26	-0.93	0.12	-0.93	-0.27	-0.54	0.22	3.23	1.4	0.42	0.35	-0.81	0.33	0.47	0.99	-0.15	0.2	-0.93	0.6	0.71	-0.02	0.47	0.81	-0.38	0.04	-0.65	-0.93	-0.1	na	-0.43	-0.93	-0.59	-0.93	-0.51	-0.84	-0.93	0.32	0.5	-0.05	0.43	-0.44	-0.93	-0.54	0.53
Obatoclax	-0.15	0.8	0.38	-0.23	na	-0.56	-0.35	-0.41	-2.75	-1.15	0.8	0.4	-2.13	0.64	0.8	0.8	0.8	0.8	0.64	0.8	0.03	na	0.8	na	0.8	-1.52	na	0.63	-0.14	0.8	-1.47	0.74	0.8	na	-0.85	-1.31	na	0.34	0.8	0.15	-1.44	0.58	-0.38	-0.59	0.8	0.8	-1.57	0.41	-2.63
AT-13387	0.97	-0.43	-0.75	-2.25	0.5	-0.14	0.78	-1.11	-0.85	-1.05	0.34	0.71	0.67	0.74	0.51	0.71	0.9	0.77	0.42	0.65	0.65	0.65	-2.18	0.78	0.57	0.73	0.48	-0.72	0.27	0.02	0.3	0.45	0.61	na	0.69	-0.89	0.14	-0.66	-0.46	0.52	-2.15	0.86	0.68	0.85	0.38	-1.83	-2.25	0.53	0.86
Salinomycin	1.12	-0.67	1.43	0.67	0.06	-1.04	0.37	0.22	0.18	-0.03	1.08	0.5	0.97	0.06	-0.1	0.27	-0.7	-1.05	-0.39	1.98	0.36	-1.14	0.83	1.97	-0.42	0.49	-1.03	-0.79	-0.28	0.69	0.27	-0.57	-0.83	na	0.3	-0.24	-0.89	0.19	-0.95	0.66	-1.4	0.03	1.41	-1.52	1.93	-0.43	-1.59	-0.96	-1.88
Itraconazole	-0.33	0.4	0.37	0.83	1.49	-0.6	1.43	0.34	-0.69	0.09	0.76	0.74	-1.18	-0.31	-0.09	1.74	0.54	-1.29	-1.29	na	0.19	-1.29	1.66	na	0.22	-0.8	0.51	-0.03	-1.29	1	-0.94	-0.18	-1.29	na	-0.64	1.51	0.25	2.34	-0.48	-0.47	-1.29	0.2	-0.1	-1.17	-0.72	-0.62	-0.92	-0.27	-0.38
XL-147	-1.13	-1.14	-0.79	-0.16	0.37	0.01	0.63	-0.48	0.4	-1.79	0.43	-0.86	0.29	0.25	0.2	-1.21	-0.19	-1.56	0.39	0.64	0.15	-0.19	3.43	-1.54	0.16	1.32	-0.06	0.71	-0.23	0.89	0.23	1.74	-0.08	na	0.15	-0.04	-0.68	1.65	-0.69	0.79	0.08	0.36	0.21	-0.12	0.45	na	-3.32	-0.19	na
Hydrastinine HCl	0.37	-0.57	0.07	3.11	1.12	-0.05	-0.93	-0.24	-1.13	0.56	0.09	-0.36	-0.67	-0.64	-0.71	-0.73	0.05	-0.52	-0.14	-0.98	0.11	-0.84	-0.11	0.8	-0.57	1.31	-0.52	0.69	0.12	2.28	0.93	1.55	1.04	na	-0.49	-0.58	-0.59	-0.71	1.17	0.48	-1.21	2.64	2.8	-0.15	1.24	0.78	-0.59	-0.74	-0.56
1st Precursor Intermediate to TDP 665759	1.27	1.74	1.27	-0.75	1.41	-0.75	1.1	-0.75	-0.75	-0.75	-0.75	-0.75	na	1.36	-0.75	-0.75	-0.75	-0.75	-0.75	-0.75	-0.56	1.05	-0.75	0.19	-0.75	-0.75	-0.64	-0.75	-0.75	-0.75	0.05	-0.75	-0.75	na	1.33	1.47	-0.75	1.9	-0.75	-0.75	1.01	1.26	1.03	1.1	1.04	1.21	-0.75	-0.75	-0.75
(+)-JQ1	1.02	0.04	1.06	-1.35	0.26	-1.61	0.35	-0.21	-0.15	1.55	-0.8	0.5	0.07	0.03	0.44	0.72	-0.65	-1.52	-0.43	1.44	0.97	-1.03	1.27	1.19	0.95	-1.62	-0.51	-1.68	-0.12	-0.1	0.49	0.94	0.53	na	0.03	-0.77	0.6	1.73	-1.98	0.09	0.14	-0.37	1.06	-0.41	-0.25	0.47	-2.08	-0.38	0
Fenretinide	0.42	0.11	-1.26	1	0.42	0.32	0.91	2.07	-0.99	0.13	0.07	0.36	-0.07	-0.05	-1.12	-0.34	0.33	-1.06	2.35	2.27	0.39	1.94	0.79	-0.27	1.47	-0.1	-0.81	-0.9	-0.38	-0.02	-0.93	0.07	0.01	na	-0.18	-1.23	-0.99	0.12	-1.5	0.12	-1.87	-0.27	2.33	0.61	0.33	-0.28	-2.14	-0.29	-0.37
AP-26113	0.79	0.21	-0.13	-0.67	-1.47	-0.24	-0.33	-0.57	-0.73	-0.26	-1	0.58	-0.31	0.11	-0.62	1.3	-0.3	0.34	-0.09	0.34	-0.8	-0.7	-0.32	4.63	0.38	-1.12	-0.28	-0.14	-1.16	-0.63	-1.16	-0.22	0.15	na	-0.09	0.83	-0.08	2.52	1.02	-0.02	0.2	-0.24	0.86	0.31	-0.34	0.25	0.58	-0.62	-0.16
By-Product of CUDC-305	1.36	-0.66	-1.33	-0.62	-0.14	-0.09	-0.03	-0.56	-1.3	-1.87	-0.16	1.34	-0.2	1.17	1.37	na	1.28	1.3	0.17	1.12	1.16	0.93	-1.42	1.61	0.26	0.52	0.9	-2.24	-0.19	-0.27	-0.66	-0.2	0.7	na	0.46	-1.22	-0.47	-2.66	-1.46	1.02	0.46	1.27	-0.18	-0.01	-0.07	-0.19	-0.13	0.78	1.03
LOR-253	-0.46	0.46	-2.25	0.36	-0.54	0.82	-0.52	-0.32	-0.16	-1.03	1.56	0.34	0.9	1.29	-0.63	-0.95	-0.69	-0.3	1.39	0.16	-0.49	0.44	-1.82	1.6	2.27	0.12	0.35	-1.16	-0.1	0.46	0.06	-0.1	-0.66	na	-0.68	-0.26	0	0.22	0.44	-0.57	2.34	-0.47	-0.42	-0.33	0.22	2.4	-1.38	0.81	0.51
Pelitrexol	0.88	-3.18	-0.65	-0.51	-0.47	0.05	-0.11	0.73	-0.47	-1.3	0.32	0.15	-0.4	0.72	-0.03	0.47	-0.1	0.88	0.21	0.73	0.89	0.2	-0.3	0.89	0.24	0.01	0.74	-3.2	0.02	-0.36	-0.2	0.02	0.18	na	-0.06	na	-0.14	-0.24	0.39	-0.56	-0.24	0.76	0.2	-0.09	-0.12	-4.07	0.23	0.5	0.37
Cobimetinib (isomer 1)	-1.1	0.93	-1.02	-1.16	-1.24	-1.01	-1.44	-0.85	-0.64	-0.79	-0.16	1.31	1.15	0.87	-0.49	1.31	0.78	1	-1.28	1.09	0.12	-0.99	-0.46	-0.6	0.88	1.31	1.31	1.21	1.31	0.88	1.31	1.31	1.31	na	0.09	na	0.04	1.24	-0.67	0.72	0.78	-0.81	-0.98	0.69	-1.27	-0.2	0.9	-1.3	-1.05
Bafetinib	0.02	0.65	-0.22	-1.06	-0.41	-0.44	0.29	-0.19	-1.17	-0.71	-0.11	1.82	-0.73	0.7	-0.02	1.46	-0.5	-0.2	-0.04	0.77	4.32	-0.23	-0.13	0.25	0.36	1.95	1.55	0.79	1.31	0.25	1.5	1.74	1.06	na	-0.52	na	-0.69	0.56	-0.87	-0.11	-0.89	0.09	-0.31	-0.7	-0.4	-0.82	-0.66	-0.47	-1.13
Methotrexate	0.69	-1.14	-1.87	-0.92	-1.22	0.52	0.54	0.6	-0.36	-1.48	0.36	-0.59	0.23	0.68	0.66	0.61	0.51	0.57	0.66	0.62	0.69	0.6	0.38	0.64	0.66	-0.74	0.58	-1.92	-0.83	0.32	-0.38	0.63	0.67	0.68	0.61	-1.49	0.53	-1.39	-1.54	0.52	-0.36	0.68	0.02	0.33	-0.11	-1.78	-0.37	0.64	-1.45
6-Mercaptopurine	0.48	-0.31	-1.09	-0.44	-0.06	0.06	0.13	0.11	-3.29	-0.11	-1.09	-0.28	0.22	0.59	0.09	0.01	-0.29	-0.16	1.69	0.13	0.95	1.3	0.92	1.68	1.38	-0.01	0.63	0.14	-1.59	-0.86	-0.41	0.61	0.38	0.27	-0.93	-0.42	0.38	0.46	-0.96	0.11	-1.6	0.49	0.32	-1.21	0.36	-0.11	0.46	0.43	0.61
6-Mercaptopurine	0.7	-0.44	-0.55	-1.44	0.5	0.1	-0.08	0.42	-1.93	-0.37	-0.49	0.05	0.23	0.41	0.04	0.06	-0.22	-0.18	0.78	0.44	1.53	0.72	0.67	0.83	1.48	0.23	1.12	-0.15	-2.36	-0.37	-0.44	0.56	0.73	0.57	-1.08	-2.41	0.62	0.39	-1.5	0.18	-0.31	-0.11	0.65	-0.42	1.01	-0.1	-0.28	0.35	0.89
Nitrogen mustard	0.55	-1.03	-1.4	-0.54	1.14	0.14	-0.09	0.56	-1.4	-1.05	0.01	-0.19	-0.35	-0.15	0.11	-0.27	-0.59	0.16	1.91	1.9	-0.63	1.75	0.41	2.1	0.19	0.61	-0.43	-0.96	-0.75	-0.17	-0.48	0.03	-0.71	-0.74	0.32	-0.41	-0.46	0.99	-0.88	0.7	-0.88	2.27	1.14	-0.55	-0.53	-0.83	-0.63	-1.1	-0.8
Allopurinol	0.52	0.96	-1.71	-0.26	-0.43	-2.37	0.22	-1.48	-2.37	-0.95	-1.23	0	0.61	-0.01	1.09	-0.63	-1.01	0.2	0.19	1.38	0.87	-0.77	1.29	-0.1	1.09	-1.08	0.61	0.52	-1.47	-1.31	-0.57	0.94	0.14	na	-1.45	-0.57	0.21	0.96	-0.66	0.65	0.32	-1.2	0.46	0.05	0.48	0.99	-0.09	0.7	1.34
Actinomycin D	1.07	-0.78	-0.27	-0.09	0.37	0.29	-0.09	0.5	0.04	-0.16	0.78	0.6	-0.35	1.17	-1.81	0.66	0.37	0.96	0.45	-0.04	0.93	0.97	0.79	1.37	1.06	0.49	-0.79	0.46	0.31	0.42	-0.2	0.67	0.18	0.26	0.01	-1.48	-0.24	-0.62	0.08	-0.02	-0.06	0.99	1.03	-0.04	-0.4	-0.96	-0.9	0.11	-1.29
Chlorambucil	0.69	-0.71	-0.97	-0.4	0.31	0.47	0.31	0.87	-0.48	-0.05	0.31	-0.71	-0.62	-0.58	-0.43	-0.79	-0.87	-0.4	2.11	1.87	-0.63	2.26	-0.18	2.25	0.34	-0.24	-0.07	-0.98	-0.6	-0.41	-0.56	0.89	-0.55	-0.5	-0.1	-1.05	0.4	-0.28	-0.46	0.68	-1.18	1.33	0.76	-0.76	-0.66	-0.8	-0.52	-0.4	-0.65
Thiotepa	0.93	-0.95	-1.2	-0.6	-0.48	0.58	0.73	0.6	-0.35	-0.25	0.16	-0.61	-0.4	-0.37	-0.58	-0.63	-0.69	-0.54	1.69	1.95	-0.57	1.97	-0.73	1.98	0.51	-0.51	0.04	-0.89	-0.78	-0.26	-0.53	1.32	-0.45	-0.45	0.3	-1.01	0.76	-0.5	-0.3	0.67	-0.97	2.24	-0.18	-0.67	-0.67	-0.8	-0.58	-0.33	-0.32
Melphalan	0.98	-1.02	-0.64	-0.24	0.37	0.54	0.44	0.68	-0.67	-0.23	0.17	-0.47	-0.66	-0.42	-0.39	-1.02	-1	-0.16	2.37	2.45	-0.62	2.41	-0.44	2.45	0.4	0.17	0.14	-0.71	-0.75	-0.28	-0.45	0.98	-0.51	-0.61	0.05	-0.69	0.74	-0.19	-0.69	0.27	-1.12	1.52	0.14	-0.56	-0.4	-0.42	-0.52	-0.28	-0.08
Triethylenemelamine	0.86	-1	-1.11	-0.75	0.16	0.56	0.74	0.65	-0.17	-0.04	0.33	-0.75	-0.45	-0.36	-0.69	-0.74	-0.85	-0.51	1.63	1.81	-0.53	2.08	-0.72	2.1	0.52	-0.6	0.14	-0.95	-0.81	-0.09	-0.54	0.93	-0.63	-0.63	0.2	-1.11	0.88	-0.51	-0.28	0.62	-1.04	2.29	0.1	-0.79	-0.9	-0.87	-0.55	-0.28	-0.33
Dromostanolone Propionate	0.21	-0.97	-0.37	-0.21	0.14	-0.87	0.32	-0.89	-1.07	-1.07	-0.13	-0.02	-0.49	1.57	-0.21	0.36	-0.16	-0.09	0.33	1.45	1.44	1.01	2.12	1.9	0.12	-0.43	-0.51	-0.11	-0.95	1.4	0.21	0.72	-0.46	na	0.41	0.22	-0.29	3.17	-1.03	-0.37	-1.07	0.76	-0.29	-0.57	-0.1	-0.84	-0.84	-0.32	-0.87
Acrichine	-0.41	-2.81	-1.14	-0.67	-0.57	-0.5	1.45	0	-2	0.33	0.4	0.51	0.33	1.64	-0.47	0.97	0.05	1.61	0.77	-0.28	1.08	1.88	-0.28	0.99	0.77	-0.14	-0.12	0.09	0.05	-0.04	-0.15	0.13	0.11	-0.18	0.02	-1.76	-0.49	0.65	-1.4	0.08	0	1.45	0.33	-0.1	-0.9	0.04	-0.26	0.75	-1.88
Fluorouracil	1.34	-1.85	-1.3	-0.85	-0.44	-0.44	-0.41	1.66	-0.91	-1.11	-0.32	0.59	1.74	0.87	0.69	0.57	0.34	-0.1	0.02	0.57	0.26	0.31	0.98	1.29	0.66	-0.17	-0.35	-1.77	-0.25	0.26	-0.8	0.17	0.39	0.45	1.21	-1.69	0.34	-1.06	-1.44	0.37	-0.25	1.56	-0.16	0.23	-0.06	-0.67	-1.04	0.22	-0.91
Nandrolone phenpropionate	0.28	-0.15	2.72	-0.03	-0.37	0.24	0.24	0.11	-0.11	-0.97	0.25	-0.05	-1.03	-0.21	-0.66	-0.14	-0.26	-0.33	-0.02	3.35	-0.24	-0.09	0.31	0.58	0.21	0.03	-0.41	-1.47	0.03	0.58	-0.76	1.06	-0.58	na	-0.74	3.6	-0.36	-0.24	0.09	-0.27	-0.2	0.06	-0.3	-0.33	0.17	-0.17	-1.89	-0.48	-1.69
Testolactone	-0.42	na	na	na	na	-0.13	-0.4	-0.4	-0.4	2.11	-0.4	-0.42	-0.07	-0.4	-0.4	-0.4	-0.4	-0.35	1.43	1.89	1.76	-0.06	-0.33	1.54	-0.35	-0.35	-0.37	-0.4	-0.34	-0.14	-0.15	1.3	na	na	-0.25	-0.08	-0.33	4.81	-0.4	-0.4	-0.4	-0.16	2.2	-0.36	-0.07	-0.42	-0.4	-0.4	-0.22
Mithramycin	0.36	-0.32	0.42	0.43	0.46	0.19	0.21	0.27	0.2	0.22	0.31	0.15	0.14	0.35	-0.43	0.12	0.2	0.11	0.01	-0.01	0.17	0.13	0.23	0.15	0.33	0.27	0.15	0.36	0.3	0.26	0.1	0.39	-1.2	0.11	0.08	-0.07	0.24	0.15	0.28	0.11	0.26	0.31	0.28	0.07	0.07	0.08	0.08	-0.18	0.05
Pipobroman	0.06	-0.75	-1.09	-0.37	-0.52	0.62	0.14	0.05	-0.35	-0.22	0.25	-0.53	-0.32	-0.1	-0.31	-0.57	-0.49	-0.41	1.99	2.13	-0.78	2.04	-0.51	2.53	0.16	-0.52	0.34	-0.72	-0.48	-0.05	-0.37	1.85	-0.36	-0.18	0.47	-0.69	-0.05	-0.79	-0.3	0.22	-0.76	2.55	0.11	-0.57	-0.54	-0.31	-0.51	-0.53	-0.61
Cyclophosphamide	-0.23	na	na	na	na	-0.23	-0.23	-0.23	-0.23	-0.23	-0.23	-0.23	-0.23	-0.23	-0.23	-0.23	-0.23	-0.23	2.27	3.01	1.24	-0.23	-0.19	na	-0.23	-0.25	na	-0.23	-0.23	-0.23	1.91	-0.23	na	na	-0.23	-0.23	-0.23	-0.23	-0.23	-0.23	-0.23	-0.23	-0.23	-0.23	0.52	-0.23	-0.23	-0.23	-0.23
Mitomycin	1.17	-1.52	-1.04	-0.79	-0.6	0.22	0.99	0.67	0.57	0.34	0.43	-0.33	0.02	-0.07	-0.48	-0.11	-0.9	0.24	0.76	0.86	-0.85	0.75	-0.98	1.16	0.64	-0.15	0.32	-0.67	-0.7	0.47	-0.43	1.17	-0.73	-0.71	0.98	-1.41	1.36	-1.19	-0.06	1.19	-0.31	2.6	-0.01	-1.1	-1.15	-1.2	-0.54	-0.44	-0.33
Floxuridine	0.68	-1.07	-0.35	0.16	-0.67	0.61	0.65	0.65	0.22	0.24	0.48	0.03	0.67	0.62	-0.39	0.16	-1.23	-1.41	0.59	0.4	0.24	0.63	-0.07	0.64	0.65	-1.34	0.63	-1.87	-0.4	0.62	-0.18	0.63	-0.12	0.03	0.66	-2.28	0.62	0.25	-1	0.6	-0.03	0.67	0.35	-1.04	0.17	-1.54	-2.3	0.63	-1.23
Hydroxyurea	0.59	0.02	-0.57	-0.46	-0.24	0.24	0.54	0.56	-0.86	-0.16	0.12	-0.85	-0.12	-0.34	-0.31	0.05	-0.26	-0.52	2.55	3.3	-0.3	0.99	1.04	1.32	-0.12	-0.51	0.27	-0.97	-1.01	0.27	-0.92	0.75	-0.71	-0.7	0.27	-0.99	-0.25	-0.33	-0.13	-0.16	-1.06	0.47	-0.03	-0.65	-0.61	-0.96	-0.03	0.12	-0.81
Uracil mustard	0.52	-0.83	-0.95	-0.2	0.66	0.6	0.48	0.68	-0.38	0	0.47	-0.8	-0.84	-0.52	-0.52	-0.8	-1.02	-0.24	1.99	2.21	-0.4	2.19	-0.41	2.16	0.51	-0.17	0.23	-1.06	-0.82	-0.38	-0.55	1.08	-0.63	-0.6	0.09	-0.99	0.45	0.08	-0.44	0.46	-1.2	1.63	0.48	-0.9	-0.86	-0.92	-0.35	-0.46	-0.51
Dexamethasone Decadron	na	na	na	na	na	-0.22	-0.22	-0.22	-0.22	-0.22	-0.22	-0.22	na	-0.22	-0.22	-0.22	-0.22	-0.22	4.33	-0.22	-0.22	-0.2	na	0.16	-0.22	-0.22	-0.22	-0.22	-0.22	-0.22	-0.22	-0.22	na	na	-0.22	-0.13	-0.22	-0.22	-0.22	-0.22	-0.22	na	-0.22	-0.22	-0.22	-0.22	-0.22	-0.22	-0.22
Dacarbazine	na	na	na	na	na	-0.21	-0.27	-0.04	-0.16	0.09	-1.24	-0.41	-0.56	0.2	-0.23	-0.32	0.06	-0.33	0.48	-0.35	1.33	0.1	-0.39	na	-0.31	-0.36	na	-0.03	0.04	na	-0.3	-0.18	na	na	-0.13	-0.6	na	0.23	-0.22	-0.15	-0.09	-0.2	0.01	-0.11	-0.09	-0.29	-0.22	-0.25	-0.27
Dacarbazine	-0.72	-0.14	-0.31	-0.63	-0.89	-0.22	-0.16	-0.36	-0.92	0.04	-0.86	-0.53	-0.17	0.25	-0.73	-0.81	-0.9	-0.06	1.87	1.36	1.4	0.89	1.17	1.21	1.55	0.26	0.95	2.08	-0.73	-0.68	0.16	0.43	-0.45	-0.38	-0.88	-0.83	0.58	0.55	-0.69	-0.8	-0.73	-0.32	-0.45	-0.76	-0.11	0.41	-0.74	0.21	1
Vinblastine	0.59	-0.16	0.45	-0.71	-2.66	0.17	0.49	0.39	0.14	0.47	0.35	0.58	0.1	0.48	-1.54	0.56	0.45	0.37	0.36	0.61	0.46	0.31	0.33	0.51	0.47	0.51	0.2	0.39	-0.06	0.66	0.32	0.61	0.49	0.37	-0.06	-1.68	0.22	-0.07	-0.1	0.3	0.2	0.35	0.69	0.01	0.68	-2.29	-2.25	-0.01	0.31
Acetalax	1.63	-0.51	2.2	2.25	2.54	-0.69	-0.47	-0.52	-0.74	-0.33	-0.63	2.14	-0.47	-0.54	-0.41	-0.59	-0.19	-0.67	-0.51	-0.27	-0.33	-0.3	-0.41	-0.4	-0.31	-0.82	-0.64	-0.59	-0.65	-0.49	-0.58	-0.64	-0.59	na	-0.64	-0.01	-0.64	-0.15	-0.7	0.04	0.87	-0.67	0.47	-0.13	2.1	2.49	-0.79	1.52	-0.61
Cytarabine	1.18	-0.77	-1.05	-0.87	-0.98	0.33	-0.08	-0.35	0.03	-0.96	0.02	-0.74	-0.67	1.05	-0.56	-0.7	-1.08	-0.29	1.53	1.09	-0.13	1.49	-1.01	1.07	1.08	-0.09	1.11	-1.08	-0.48	-0.18	-0.69	0.58	-0.42	-0.09	1.21	-0.93	1.1	0.03	-0.88	1.06	-1.05	1.34	-0.24	-0.96	-1.05	-1.08	-0.27	0.65	-0.87
Vincristine	0.28	0.3	0.3	-2.55	na	0.15	0.29	0.29	0.21	-0.1	0.29	0.29	0.26	0.2	0.18	0.29	0.25	0.29	0.29	0.21	0.29	0.29	0.29	0.27	0.29	-0.17	0.28	0.28	-1.15	0.3	-0.09	0.29	na	0.3	0.23	-1.47	0.1	0.3	0.29	0.29	0.25	0.29	0.29	0.29	0.3	-0.76	-4.5	0.29	0.28
Megestrol acetate	-0.61	-0.61	0.75	0.57	-0.61	-0.41	-0.12	0.7	-0.11	0.78	0.73	-0.61	-0.61	1.96	-0.61	-0.61	-0.61	-0.61	-0.61	2.83	0.77	-0.07	5.17	-0.61	-0.61	0.2	-0.19	-0.61	-0.61	0.34	-0.61	-0.61	-0.61	na	-0.61	1.36	na	0.96	-0.61	-0.61	-0.61	-0.61	0.24	-0.61	-0.61	-0.37	-0.61	0.15	-0.38
tfdu	2.53	-1.25	-1.25	0.22	0.37	0.4	0.47	1.35	0.45	-0.8	0.23	-0.57	-0.24	0.69	-0.88	-0.73	-1.25	-0.15	1.36	1.34	0.6	0.68	-0.45	0.84	0.98	-0.9	0.96	-1.25	-1.04	1.41	-0.05	0.51	0.16	na	0.34	-0.97	0.35	-1.25	-0.49	0.65	-1.25	1.48	-0.41	-0.15	-1.14	-1.25	-1.25	0.18	-0.15
Procarbazine	-0.19	na	na	na	na	-0.21	-0.21	-0.21	-0.21	0.92	1.49	-0.21	-0.21	-0.21	-0.21	0.31	-0.21	-0.21	-0.21	-0.17	-0.21	-0.21	-0.21	na	-0.21	-0.21	-0.3	-0.21	-0.21	-0.21	0.55	-0.25	na	na	-0.21	-0.21	-0.23	6.28	-0.21	-0.21	-0.21	-0.21	-0.21	-0.25	-0.21	-0.17	1.1	-0.21	-0.21
Lomustine	-0.43	-1	-1.38	na	0.24	1.22	0.41	0.94	0.01	0.66	0.05	-0.39	-0.64	-0.07	0.47	-0.46	-0.71	0.9	1.66	1.52	0.85	1.14	1.05	1.86	1.84	-0.34	-0.06	-0.99	-0.47	-0.55	-0.48	1.87	-0.23	-0.23	-0.56	-1	-0.81	0	-0.52	-0.64	-0.96	0.16	1.3	-0.37	-0.59	-0.46	-1.08	-0.41	-0.94
Daunorubicin	1.23	-0.8	-0.46	-0.61	0.1	0.12	0.39	0.37	0.46	-0.07	0.64	-0.43	-0.58	0.7	-1.76	0.02	-0.47	0.82	1.25	1.23	0.4	1.56	0.66	1.65	0.81	0.34	-0.59	-0.9	-0.94	0.24	-0.65	0.11	-0.73	-0.6	0.35	-1.46	0.68	0.18	0.56	0.25	-1.09	1.56	0.34	-0.01	-0.59	-1.13	-0.75	0.29	-0.44
Daunorubicin	1.06	-0.24	-1.23	-0.41	0.61	0.58	0.76	-0.01	0.82	0.69	0.77	-1.08	-1.06	0.82	-2.26	0.11	-0.1	0.65	1.06	0.95	0.74	1.06	0.82	0.82	0.85	0.19	-0.17	-0.88	-1.13	0.6	-0.44	0.66	-0.63	-0.72	0.42	-1.49	0.87	1.02	0.38	0.39	-0.7	1.06	0.71	0.02	-0.41	-0.39	-1.28	0.51	0.31
Streptozocin	na	na	na	na	na	-0.18	-0.21	-0.19	-0.19	0.21	-0.19	-0.19	-0.19	-0.19	-0.18	-0.2	-0.19	-0.18	-0.19	-0.04	-0.14	-0.18	-0.18	na	-0.19	-0.19	-0.18	-0.19	0.07	0.14	-0.2	0.05	na	na	-0.19	-0.18	-0.18	-0.19	-0.19	-0.19	-0.19	0.05	-0.18	-0.19	-0.2	-0.19	-0.19	-0.2	-0.19
Calusterone	-0.46	-0.82	-0.13	0.22	0.05	-0.24	-0.17	-0.87	-1.14	-0.29	-0.32	0.72	-0.93	-0.29	-0.15	-1	0.02	-0.48	2.08	1.33	0.25	0.46	2.79	0.08	-0.24	-0.02	0.11	0.77	-0.03	0.66	-0.63	0.52	-0.34	na	-0.56	1.53	0.04	3.23	-0.3	-0.84	-1.65	-0.54	0.08	-0.41	-0.38	-0.74	-0.89	-0.59	-0.64
Estramustine	0.86	-0.18	-0.03	0.08	-0.63	-0.56	1.1	0.17	-0.63	-0.1	-0.19	-0.58	0.95	0.14	0.96	-0.11	-0.48	0.64	0.71	1.62	1.71	0.36	0.44	3.99	-0.1	0.89	0.31	-0.94	-0.69	-0.02	-0.45	0.56	1.91	na	-0.31	-0.74	-0.42	-1.28	-0.73	-0.48	-0.75	-0.36	0.03	-0.66	1.41	-0.79	-1.86	-0.75	-1.17
Vinblastine	0.78	-0.44	-0.03	-1.91	na	-0.94	0.36	0.37	0.25	0.14	0.69	0.92	0.89	0.92	-0.61	0.71	0.5	0.63	0.67	0.92	0.92	0.75	0.2	0.92	0.92	na	-0.22	-0.01	-0.38	0.92	-1.39	0.42	0.92	0.95	-0.56	-1.89	-0.02	-1.74	-0.33	-0.11	0.89	0.89	0.92	-0.59	0.88	0.89	-0.83	-0.61	-0.09
Fluphenazine	-0.19	-0.19	-0.18	-0.18	-0.18	-0.18	-0.18	-0.18	-0.18	-0.19	-0.18	-0.18	-0.19	-0.18	-0.18	-0.18	-0.18	-0.18	5.15	-0.18	-0.18	-0.18	6.18	-0.18	-0.18	-0.18	-0.18	-0.18	-0.18	-0.18	-0.18	-0.18	-0.17	-0.18	-0.18	-0.17	-0.18	-0.18	0.01	-0.18	-0.18	-0.18	-0.18	-0.18	-0.18	-0.18	-0.18	-0.17	0.08
Arsenic trioxide	0.53	-0.16	0.38	1.32	na	0.39	-1.39	0.53	-0.45	0.65	1.32	-1.08	-1.8	-0.66	-0.02	-0.17	-1.75	0.45	2.62	0.66	1.33	1.02	0.99	1.53	0.96	0.68	0.09	0.44	0.25	0.38	-0.43	0.19	-0.45	0.28	-1.66	-0.2	-0.6	0.44	-1.17	-0.07	-1.61	-1.03	0.61	0.71	0.42	-0.25	-0.75	0.06	-1.19
Azacitidine	0.18	0.46	-0.02	0.05	0.37	-0.59	-0.9	0.24	-1.56	-0.01	-0.08	0.28	0.03	1.56	0.29	0.04	0.39	-0.08	-0.57	0.39	0.63	-0.63	1.07	-0.53	1.03	-0.57	0.2	0.96	-0.72	-0.51	-0.84	0.43	0.12	0	0.06	-3.11	0.59	-1.13	0.19	-1.01	0.24	1.95	0.4	0.05	-0.32	-0.27	-1.36	0.41	-1.34
Cladribine	0.15	-1.66	-1.77	0.96	-0.39	-0.42	-0.9	-0.54	0.41	-0.78	-0.15	-0.22	-0.1	0.35	-0.25	-0.39	-0.92	-0.16	1.96	1.8	0.04	1.23	-0.65	-0.38	0.12	-1.38	1.26	-1.4	-1.15	0.03	0.45	0.77	0.74	na	0.34	-0.25	0.75	0.88	-0.57	1.08	-0.45	-0.14	-0.15	-0.94	-0.99	-1.4	0.32	1.88	-0.61
Mithramycin	0.68	-1.17	-0.53	-0.63	0.64	-2.71	-0.56	0.97	0.4	0.02	0.82	-0.08	-0.63	0.65	-2.71	0.31	-0.12	0.62	0.92	1.02	0.79	1.05	0.56	1.2	1.16	0.49	0.63	-0.48	-0.65	0.53	0.92	0.86	-0.32	-0.29	-0.13	-0.71	0.32	0.26	0.99	0.54	-0.95	1.54	0.59	0.98	-0.14	0.05	-0.26	0.32	-1.01
Asparaginase	-0.44	-0.32	-0.01	-0.84	-0.97	-0.21	0.13	0.02	-0.58	-0.7	0.28	0.07	-0.25	-0.19	-0.33	-0.11	-0.11	-0.3	2.32	1.15	-0.53	2.38	0.07	1.13	0.03	-1.4	-0.3	0.28	0.21	-0.66	-0.28	-0.12	-0.38	-0.27	0.32	0.75	0.67	-0.23	0	-0.16	0.03	0.16	0.2	-1.55	-1.09	-3.01	0.23	0.27	0.06
Ifosfamide	-0.28	na	na	na	na	0.58	0.09	0.35	0.2	0.21	1.21	-0.68	-0.66	-0.46	0.32	-0.53	-0.56	2.59	2.08	0.76	0.13	1.82	0.5	na	0.98	-0.62	-0.42	-0.67	-0.56	0.46	-0.6	1.34	na	na	0.37	-0.92	-0.53	-0.08	-0.05	-0.74	-0.74	0.1	0.26	-0.81	0.15	-0.51	-0.62	0.02	-0.94
Acetalax	1.79	-0.55	2.07	2.1	2.77	-0.48	-0.55	-0.68	-0.77	-0.32	-0.59	2.06	-0.31	-0.37	-0.37	-0.63	-0.03	-0.46	-0.41	-0.45	-0.59	-0.41	-0.18	-0.26	-0.07	-0.92	-0.55	-0.71	-0.5	-0.52	-0.49	-0.61	-0.43	na	-0.61	-0.3	-0.51	-0.14	-0.92	-0.22	1.41	-0.64	0.47	-0.16	2.14	2.72	-0.84	1.6	-0.75
Fludarabine	0.14	-0.83	-0.83	na	-0.83	-0.29	-0.83	-0.83	0.44	-0.83	-0.6	-0.31	1.92	0.25	-0.59	-0.83	-0.76	-0.49	2.38	2.01	-0.83	-0.83	-0.83	-0.2	1.2	-0.27	1.53	-0.83	-0.83	0.42	-0.83	-0.81	1.04	na	-0.03	-0.83	0.03	0.14	-0.83	1.12	-0.83	-0.28	-0.3	-0.74	-0.83	-0.83	-0.83	1.97	0.18
Cisplatin	0.26	-1.8	-0.56	-0.29	-1.32	1.42	1.15	0.63	-0.2	0.08	0.41	-1.66	-0.69	-0.43	-0.88	-1.07	-1.34	-0.36	1.03	1.73	-0.64	0.78	-0.35	1.38	0.85	0.71	0.32	-0.59	-0.49	0.03	-0.36	0.87	-0.33	-0.41	-0.08	-1.02	0.44	-0.14	-0.51	1.4	-0.81	1.84	0.25	0.29	0.13	0.61	-0.43	-0.52	-0.73
Isotretinoin	0.11	-0.98	0.12	-0.14	1.8	0.43	-0.26	0.12	-0.31	0.49	0	0.05	-0.04	0.14	0.09	0.12	-0.01	-0.22	-0.14	1.5	0.01	0.27	5.42	-0.26	-0.08	0.72	0.04	0.15	-0.36	0.15	-0.77	0.25	-0.74	-0.72	0.32	na	0.02	0.3	-0.09	-0.36	-0.88	0.01	-0.54	-1.09	0.31	-0.3	-0.93	-0.18	-0.47
Teniposide	1.41	-0.44	0.12	0.1	0.88	-0.09	0.6	0.47	0.23	-0.04	0.65	-0.26	-0.28	-0.39	-0.77	-0.74	-0.28	0.28	1.33	1.18	-0.28	2.17	0.59	2.21	0.41	-0.25	-0.1	-0.53	-0.78	-0.12	-0.95	0.27	-0.69	-0.27	0.54	-0.67	0.64	0.61	0.11	0.13	-1.11	2.03	-0.04	-1.08	-0.87	-1.62	-0.78	-0.11	-0.25
Doxorubicin	1.58	-0.93	-0.67	-0.34	0.37	0.18	0.3	0.41	0.49	0.67	0.72	0.29	-0.65	0.55	-1.88	-0.25	-0.47	0.49	0.49	0.17	0.08	1.13	0.24	1.84	0.81	0.67	-0.07	-0.44	-0.38	0.57	-0.09	0.71	-0.56	-0.69	0.78	-1.05	0.38	0.66	0.83	0.05	-1.29	1.93	0.58	0.05	-0.7	-0.79	-1.13	-0.1	-0.21
Fludarabine	-0.27	-0.75	-0.75	-0.33	-0.51	-0.32	-0.75	-0.75	0.49	-0.75	-0.57	-0.28	-0.21	-0.01	-0.5	-0.75	-0.75	-0.48	3.62	-0.06	-0.57	2.54	-0.82	0.68	-0.19	0.22	1.12	-0.75	-0.52	-0.29	-0.67	-0.3	0.01	-0.28	-0.07	-0.75	1.62	1.05	-0.75	0.85	-0.75	-0.54	0.22	-0.75	-0.75	-0.75	-0.75	1.68	0.44
Bleomycin	-0.15	-0.93	0.21	-0.72	-0.38	0.1	1.17	1.97	-0.45	0.57	0.23	-0.64	-0.84	0.58	-0.37	-1	-1.06	-0.77	-0.68	-0.62	-0.82	0.05	-1.11	1.15	1	0.62	-0.03	-1.04	-1.15	0.31	-0.93	0.52	-1	-0.91	0.32	-1.18	1.28	1.28	0.84	0.37	-1.08	1.4	0.35	-0.2	-0.55	-0.53	-0.22	-0.37	-0.7
Paclitaxel	0.61	-0.23	0.71	0.18	-0.47	0.14	-0.25	0.55	0.01	0.87	0.38	0.5	0.43	0.79	-1.64	0.82	0.62	0.47	0.45	0.56	0.56	0.26	0.86	0.49	0.47	0.12	0.3	-0.09	-0.04	0.38	-0.46	0.31	1.02	1.21	0.29	-1.2	-0.08	-1.28	-0.65	0.25	0.14	0.54	0.61	0.37	0.51	-2.24	-0.14	0.31	0.28
Decitabine	-0.37	na	na	na	na	-0.37	-0.37	-0.36	-0.37	-0.13	-0.37	1.03	-0.37	-0.37	3.7	-0.28	-0.08	-0.37	1.87	-0.35	-0.36	0.66	-0.36	na	-0.37	-0.38	na	-0.07	-0.38	-0.37	0.83	-0.37	na	na	0.47	-0.36	-0.37	0.03	-0.38	-0.37	-0.36	3.51	-0.38	-0.37	-0.37	-0.37	-0.37	1.36	-0.37
Mitomycin	1.21	-1.81	-1.63	-0.17	-0.29	0.54	0.99	1.22	1.18	0.29	0.88	-0.07	0.33	0.26	-1.45	-0.18	-0.7	0.48	0.04	-0.85	-1.17	-0.07	-0.88	-0.06	0.67	0.06	0.31	0.03	-1.16	0.62	-0.84	1.04	-1.24	-0.69	0.8	-1.95	0.91	-0.4	0.4	1.62	-0.57	2.07	0.38	-0.02	-0.64	-0.59	-0.4	-0.34	-0.46
Bendamustine	-0.16	0.41	-0.13	0.08	0.51	-0.02	0.64	0.5	-0.62	-0.14	0.03	-0.55	0.58	-0.03	-0.68	-0.68	-0.68	-0.12	0.59	na	na	6.17	-0.36	na	0.38	0.56	0.58	-0.68	-0.68	0.31	-0.68	-0.01	-0.68	na	-0.68	-0.68	0.13	0.3	na	0.14	-0.43	0	-0.68	-0.64	0.55	-0.68	-0.68	-0.68	-0.24
Etoposide	1.02	0.07	0.34	0.33	na	0.05	0.37	0.6	0.12	-0.08	0.79	-0.99	-0.19	-0.39	-0.6	-0.84	-0.58	0.11	1.58	1.68	-0.17	2.19	0.81	2.65	0.59	-0.12	0.14	-0.6	-0.69	0.28	-0.84	0.41	-0.92	-0.82	0.65	-0.77	0.89	0.12	0.51	0.35	-1.56	1.97	0.19	-0.89	-1.09	-1.86	-0.78	-0.16	-0.4
Homoharringtonine	1.03	na	na	na	na	-0.59	-0.48	0.3	0.31	-0.29	0.13	-0.18	0.49	0.85	-1.03	0.38	0.16	0.22	0.66	1.22	0.44	1.03	0.44	na	0.96	0.77	na	-0.38	0.1	0.81	-0.52	-0.22	na	na	0.07	0.04	0.19	-0.05	0.28	0.41	-1.36	1.19	1.14	0.39	0.07	0.02	-0.98	-0.41	-0.21
Mithramycin	0.8	0.03	0.58	0.68	0.5	0.03	0	0.53	0.13	0.35	0.49	0.43	0.36	0.55	-2.12	0.25	0.49	0.23	-0.16	-0.15	-0.25	-0.38	-0.06	-1.86	0.52	0.5	-0.62	0.58	0.56	0.65	0.15	0.68	0.27	0.14	-0.07	-0.85	0.32	0.33	0.61	0.41	0.25	0.54	0.57	-0.31	0.09	-0.34	-0.05	0.28	-0.92
Tegafur	1.31	-0.68	-0.23	-0.92	-0.65	-0.88	-0.84	2.54	-0.99	-0.68	-1.02	0.38	2.85	0.21	0.08	1.05	-0.37	-0.26	na	-0.25	-0.46	-0.68	1.58	1.54	0.13	-0.57	-0.34	-0.34	0.47	1.13	-0.64	0.74	na	1.17	0.9	0.23	0.48	-0.68	-1.02	0.67	-1.02	1.13	1.15	-0.38	-0.05	-1.02	-0.99	-0.44	-0.04
Parthenolide	0.57	na	na	na	na	0.08	-0.56	-0.2	-2.29	-1.08	0.07	0.36	-0.04	1.25	0.16	-0.68	0.1	-0.1	1.6	2.34	-0.46	-0.23	0.96	na	1.04	-0.05	na	-0.05	-0.1	-0.08	0.28	-0.18	na	na	-2.83	-0.36	-0.6	0.08	-0.27	-0.28	0.08	0.27	2.29	-0.43	0.11	-0.38	-0.24	-0.54	-0.52
Dexrazoxane	1.64	0.16	-0.56	-0.49	0.33	-0.72	-0.39	-0.59	-0.43	-0.42	-0.24	2.32	-0.63	0.15	0.24	-0.03	-0.85	0.9	1.53	1.16	-0.54	1.44	-0.59	1.22	-0.4	0.2	-0.58	-0.58	-0.84	-0.13	-1.09	-0.51	-0.53	-0.38	1.43	-0.13	0.06	-0.17	0.53	0.16	-0.78	2.37	0.83	-0.68	-0.56	-0.43	-0.72	-0.58	-1.02
Tamoxifen	1.28	-1.01	0.1	-1.45	0.94	0.25	0.25	0.67	0.08	0.71	0.43	0.76	0.84	-0.22	0.18	0.79	0.66	0.77	0.53	0.86	0.49	0.26	0.64	1.5	0.86	0.66	0.3	-0.91	0.78	0.73	0.46	-1.19	0.51	na	0.46	-0.94	-2.41	0.71	-2.85	-0.48	-0.72	0.65	-0.05	-0.06	0.6	0.02	-0.1	-0.91	-1.35
Pentostatin	-0.16	na	na	na	na	-0.17	-0.18	-0.18	-0.18	-0.03	-0.18	-0.18	-0.18	-0.18	-0.17	-0.18	-0.18	-0.17	-0.16	-0.16	-0.16	-0.18	-0.19	na	-0.18	-0.18	na	-0.18	-0.18	-0.16	-0.18	-0.18	na	na	-0.18	0.18	-0.16	-0.18	-0.18	-0.18	-0.18	-0.18	-0.17	-0.18	-0.18	-0.18	-0.18	-0.18	-0.18
Rapamycin	0.92	-1.09	0.88	0.35	0.91	-1.02	0.92	0.88	-0.18	0.92	-0.28	-1.28	-0.65	-1.2	0.11	-0.11	-1.15	-0.87	0.92	-1.05	-0.1	0.92	0.8	0.92	0.92	0.89	-1.29	0.87	-0.65	-0.21	-1.25	0.06	-0.92	-1.07	-0.06	0.92	0.91	0.12	0.17	-0.75	-1.45	-0.07	-0.8	0.92	-1.2	0.93	-1.03	0.89	0.58
Carboplatin	-0.88	-1.06	-0.12	0.11	-1.06	1.5	0.49	0.13	-0.38	-0.08	0.73	-0.98	-1.02	-0.67	-1.02	-0.82	-0.75	-0.79	1.1	2.82	-0.31	0.87	-0.18	1.44	0.27	0.61	0.05	-1	-0.31	-0.21	-0.04	1.45	-0.52	-1.06	-0.31	-0.42	-0.39	-0.34	-0.59	1.04	-0.74	1.36	1.09	0.72	0.63	0.13	-0.86	-0.41	-0.8
Valrubicin	na	-1.29	-0.89	-1.03	-0.04	0.08	0.27	0.11	0.15	-0.65	0.54	-0.74	-0.96	0.32	-0.91	-0.37	-0.47	0.41	0.9	0.99	0.14	2.32	0.7	2.1	0.76	-0.45	-0.5	-0.69	-1.08	0.23	-0.87	0.69	-1.02	-0.59	0.65	-1.34	0.69	0.14	2.08	0.18	-1.32	2.37	-0.4	-0.42	-1.51	-1.36	-0.94	-0.13	0.17
Idarubicin	1.28	-1.45	-0.58	-0.96	-0.1	0.15	0.72	0.54	0.02	0.34	0.33	-0.35	-0.13	0.4	0.17	0.42	-0.1	0.54	1.84	1.91	-0.41	1.94	-0.08	0.3	0.44	0.95	-0.04	-1.52	-1.12	0.31	-0.69	0.12	-0.81	-0.66	0.46	-1.06	0.51	-0.6	0.59	0.28	-1.44	2.27	0.59	0.46	-0.74	-1.51	-0.91	0.27	-0.72
Epirubicin	na	-1.53	1.93	-0.94	0.22	-0.07	0.01	0.08	0.65	-0.15	0.67	-0.72	-0.52	0.56	-2.41	-0.32	-0.43	0.44	1.21	1.04	-0.02	2.05	1.07	1.99	1.23	0.56	-0.61	0.24	-0.87	0.54	-0.37	0.27	-1.19	0.09	0.76	-0.23	0.26	-0.33	1.43	0.45	-1.26	1.92	0.01	-0.26	-0.67	-1.28	-1.11	0.05	-0.61
Oxaliplatin	na	na	na	na	na	-0.27	-0.6	-0.58	-0.16	-1.31	0.65	-0.95	-0.17	1.18	0.8	0.74	-0.83	1.86	1.29	0.51	1.03	1.84	1.66	1.28	0.36	-0.68	-0.05	-0.48	-0.33	0.47	-0.9	-0.16	na	na	0.6	-1.97	-1.32	-1	0.91	0.06	-1.42	1.04	0.84	-0.28	-0.68	-0.46	-0.1	-0.19	-1.58
Mitoxantrone	1.1	-0.92	0.39	-0.31	0.09	0.9	1.1	1.1	0.51	0.93	1.05	-0.86	-0.36	0.21	-0.66	-0.67	-1	-0.61	1.1	0.98	-0.23	1.1	0.49	0.98	0.6	-0.76	-0.87	-1.18	-1.26	-0.23	-2.03	0.73	-1.11	-1.11	1.1	-2.21	0.95	0.25	1.1	0.74	-1.1	1.1	0.68	-0.4	-1.34	-1.31	-0.33	0.47	0.5
Cytarabine	1.51	-1.53	-1.53	-0.59	-0.3	0.25	0.54	-0.83	0.06	-0.61	0.33	0.69	0.02	1.02	-0.55	-0.01	-0.78	0.32	2.03	0.65	0.67	1.82	-0.35	0.51	0.33	1.14	1.15	-1.53	-0.41	-0.15	-0.7	0	0.53	na	0.6	-1.47	0.82	-0.52	0.33	0.79	-1.05	1.11	-0.52	-1.16	-0.27	-1.53	-1.53	0.63	-0.13
Mitoxantrone	1.58	-0.7	-0.29	-0.07	0	0.45	0.38	0.63	0.72	0.78	0.98	-0.46	-0.65	0.11	-0.74	-0.8	-1.15	-0.03	1.4	1	-0.23	1.38	-0.64	1.15	0.57	-0.34	-0.44	-0.94	-1.15	0.1	-1.84	0.32	-1.29	-0.75	1	-0.71	0.83	0.67	0.73	-0.06	-0.81	1.42	0.09	-0.57	-1.19	-0.97	-0.9	0.21	0.2
Fludarabine	-0.26	-0.52	-0.5	-0.31	-0.47	-0.21	-1.16	-0.87	0.46	-0.85	-0.97	-0.36	-0.74	0.27	-0.79	-1.18	-1.14	-0.16	2.27	1.44	-0.58	1.54	-0.11	0.37	0.01	0.15	1.03	0.26	-0.34	0	-0.75	-0.11	0.56	0.12	0.08	-0.47	1.06	1.2	-0.43	0.61	-0.95	-0.36	-0.27	-1.04	-0.6	-0.98	-0.15	1.92	0.25
Imiquimod	0.56	-0.11	0.08	-0.15	-0.04	-0.19	-0.49	0.19	-1.1	0.02	0.09	0.8	-1.1	0.57	0.57	0.63	-0.11	0.35	0.64	-1.1	-1.1	-1.1	5.57	-1.1	0.67	-1.1	-0.13	na	-0.39	1.14	0.64	0.09	-0.15	na	0.06	0.67	0.21	1.37	-0.54	0.41	-1.1	0.69	-0.69	na	-0.92	-0.57	-0.2	-0.48	-1.1
Carmustine	-0.3	-0.23	-0.22	0.08	-0.67	1	0.44	0.67	-0.18	0.41	0.43	-0.04	-0.69	-0.06	0.07	-0.41	-0.5	0.29	2.06	2.27	0.55	0.91	0.36	3.26	0.79	-0.3	-0.19	-0.45	-0.31	-0.4	-0.33	1.57	0.12	-0.04	-0.7	-0.72	-0.66	0.08	-0.72	-0.47	-1.79	0.21	0.6	-0.12	-0.55	-0.37	-0.63	-0.36	-0.94
Mithramycin	0.66	-0.22	0.4	0.42	0.39	0.22	0.29	0.4	0.37	0.35	0.72	0.5	0.16	0.74	-1.89	0.08	0.26	0.03	-0.07	-0.97	0.3	-0.06	0.09	0.04	0.57	0.61	-0.22	0.78	0.35	0.83	-0.01	0.94	0.18	0.2	0.09	-0.16	0.45	0.3	0.78	0.24	0.21	0.55	0.82	-0.42	0.12	-0.17	-0.84	0.14	-0.35
Rapamycin	0.94	-1.07	0.94	0.89	0.94	-1.1	0.98	0.94	0.89	0.94	0.89	-1.06	na	-1.03	-1.03	-0.89	-1.19	-0.1	0.94	-0.7	0.94	0.94	0.94	0.98	0.94	0.98	-1.11	0.46	-0.63	-0.74	-1.25	0.94	-0.78	-1.01	-1.05	0.98	0.94	0.98	-1.41	-1.24	-1.24	-1.05	-0.9	-0.02	-1.02	0.94	-1.28	-0.09	0.94
Clofarabine	0.49	-0.9	-0.75	0.01	-1	0.4	-0.32	-0.47	0.44	0.02	0.36	0.65	1.18	1.07	-0.78	0.2	-0.39	-0.08	1.28	0.16	0.01	1.27	-1.45	-0.45	-0.39	0.38	1.16	-1.9	-1.13	0.46	-0.72	0.49	0.92	na	0.51	-0.24	0.62	0.6	0.28	1.24	0.07	0.13	-1.7	-1.13	-2.06	-1.84	-0.84	1.13	0.19
Vinorelbine	0.42	0.08	0.42	0.39	na	0.42	0.42	0.42	0.42	0.54	0.42	0.42	0.37	0.42	-1.58	0.42	0.42	0.42	0.42	0.42	0.42	0.42	0.42	0.3	0.42	0.54	0.41	-2.38	0.3	0.42	na	0.42	0.42	na	0.05	0.42	0.19	-0.48	-0.22	0.06	0.54	0.42	-0.05	0.24	0.42	0.54	0.3	-0.02	0.42
Topotecan	0.76	-1.76	-2.19	-0.16	0.77	0.96	0.71	0.91	0.7	0.68	0.83	-1.17	-0.83	0.25	-0.97	-0.4	-1.02	0.22	1.14	0.68	0.03	1.12	-0.81	0.76	0.91	-0.77	0.72	-1.44	-1.13	0.37	-0.49	0.94	-0.2	0.06	0.04	-1.52	0.94	-0.13	0.34	0.61	-0.91	0.87	0.43	-0.76	-0.79	-1.25	-0.6	0.15	0.38
Gemcitabine	1.16	-1.2	-1.39	-0.27	-0.69	0.22	0.22	0.66	0.53	0.6	0.37	-0.89	-1.06	1	-0.9	-0.63	-1.24	-0.7	0.96	1.28	-0.1	0.54	-0.24	0.31	0.44	-0.57	1.38	-1.1	-1.33	-0.12	-0.2	0.42	0.11	-0.04	0.98	-0.91	0.93	-0.33	-0.55	1.22	-0.58	1.15	-0.47	-0.51	-1.15	-1.39	-0.39	1.12	-0.59
bisacodyl, active ingredient of viraplex	2.07	-0.31	2.32	2.67	2.33	-0.62	-0.42	-0.6	-0.65	0.01	-0.64	2.07	1.18	-0.46	-0.18	-0.6	-0.45	-0.65	-0.45	-0.1	-0.39	-0.37	-0.44	-0.49	0	-0.52	-0.62	-0.63	-0.65	-0.45	-0.52	-0.26	-0.48	-0.56	-0.6	0.17	-0.62	-0.11	-0.51	0.97	1.32	-0.62	-0.49	-0.47	2.5	2.7	0.18	1.5	-0.4
Irinotecan	1.12	-1.44	-1.53	-0.14	-0.41	1.08	0.81	0.91	-0.28	0.16	0.98	-0.42	-0.06	0.72	-0.9	-0.15	-0.61	-0.16	1.86	0.27	0.15	1.93	-0.13	1.66	0.9	-1.14	1.08	-1.57	-1.25	-0.04	-1	1.29	-0.37	-0.47	-0.63	-1.03	1.04	-0.15	0.41	0.49	-0.81	1.11	0.2	-0.67	-0.48	-0.91	-0.81	-0.19	-0.66
Docetaxel	na	na	na	na	na	0.46	0.42	0.46	-2.69	0.46	0.41	0.46	0.52	0.41	-0.28	0.46	0.46	0.46	0.52	0.46	0.46	0.46	0.46	0.41	-0.82	-1.87	0.34	0.45	-2.07	0.46	-1.03	0.48	na	na	0.46	-1.31	0.46	-2.43	-1.98	0.46	0.52	0.34	0.46	0.46	0.46	-2.75	na	0.41	0.33
Depsipeptide	0.46	0.42	0.27	-0.05	0.14	-0.1	0.15	0.42	0.34	0.2	0.61	0.48	0.42	0.53	-3.3	0.43	0.29	0.19	0.29	0.1	0.29	0.25	0.41	0.21	0.47	0.61	-0.12	0.75	0.44	0.5	0.44	0.15	0.53	0.52	0.37	-1.08	0.45	-0.09	0.32	0.22	0.17	0.22	0.6	0.17	-0.24	-1.36	0.5	0.04	0.24
Simvastatin	na	na	na	na	na	na	0.62	-0.57	na	0.93	0.84	-0.73	-0.91	0.01	0.63	-0.41	-0.53	-0.6	-0.69	0.06	-0.95	-1.25	-0.51	-0.78	na	na	0.23	1.06	-1.25	na	-0.93	1.12	na	na	-0.31	0.72	-0.58	4	na	0.7	-1.25	-0.57	na	0.94	-1.1	-1.25	na	0.51	0.38
Raltitrexed	-0.04	-0.8	-0.8	-0.7	-0.8	-0.18	1.49	-0.75	-0.8	0.01	0.78	-0.8	na	1	-0.8	-0.8	-0.8	-0.8	na	0.06	1.99	1.31	1.35	1.58	1.66	0.96	1.32	-0.8	-0.8	na	-0.8	1.1	-0.8	-0.8	-0.16	-0.8	1.22	-0.8	-0.8	na	-0.8	1.57	-0.8	-0.8	-0.8	-0.8	-0.8	1.34	-0.8
7-Ethyl-10-hydroxycamptothecin	0.78	-1.61	-2.97	0.52	0.71	0.71	0.68	0.71	0.71	0.55	0.71	-1.12	-0.29	0.14	-1.12	0	-0.86	0.27	0.71	0.65	0.23	0.71	-0.66	0.7	0.71	-0.2	0.71	-0.26	-1.49	0.52	-0.75	0.71	0.12	-0.99	-0.13	-2.19	0.71	0.6	0.71	0.71	-0.39	0.71	0.48	-0.82	-0.61	-1.1	-1.18	0.54	0.67
Bortezomib	0.72	0.38	0.17	1.02	0.97	-0.06	0.2	0.47	-1.2	0.35	-0.53	-1.02	0.52	0.82	-0.26	0.23	0.15	0.69	0.64	0.15	-0.39	0.38	1.73	-0.35	0.41	1.2	-0.09	0.22	0.95	0.07	0.79	0.35	0.89	na	-0.46	-0.81	-0.15	0.22	0.76	-0.1	-3.49	-0.77	0.74	-0.91	1.03	-0.79	-0.66	-0.98	-1.01
Irofulven	0.2	-0.02	0.03	na	0.3	0.23	-0.01	0.53	-0.15	0.44	0.04	0.58	0.65	0.34	0.02	0.24	-0.85	-0.73	-1.8	0.22	-2.41	-0.97	-4.7	-0.9	-0.67	0.31	0.13	0.41	-0.66	0.61	0.27	na	-1.59	-1.25	0.93	0.44	0.6	-0.04	0.44	1.08	0.27	1.69	0.71	0.68	0.13	0.22	0.52	0.3	0.17
Temsirolimus	1	-1.01	1.01	1	1	-1.06	1	0.99	0.01	1	0.05	-1.17	-0.89	-1.1	0.71	-0.05	-0.95	-1.19	1	-1.03	0.69	0.99	0.67	1	1	1	-1.67	0.13	-0.07	-0.89	-0.92	1	-1	-1.17	-0.65	1	0.74	-0.83	0.78	-0.77	-1.31	na	0.09	1	-0.88	1	-2.14	0.87	-0.91
Denileukin Diftitox Ontak	-0.18	-0.2	-0.2	-0.2	-0.2	-0.2	-0.2	-0.09	-0.2	-0.2	-0.2	-0.2	-0.18	-0.2	-0.2	-0.2	-0.2	-0.2	-0.2	1.13	-0.18	-0.2	2.98	3.96	-0.2	6.36	-0.2	-0.2	-0.2	-0.2	-0.2	-0.2	-0.2	1.13	-0.2	-0.2	-0.2	-0.22	-0.2	-0.2	-0.2	-0.18	-0.2	-0.18	-0.2	-0.2	-0.2	-0.2	-0.2
Pemetrexed	1.99	-0.03	-0.63	-0.63	-0.63	1.02	1.01	1.96	-0.63	-0.63	-0.63	-0.63	2.25	1.7	-0.57	-0.57	-0.63	-0.63	na	1.42	1.82	1.53	0.12	-0.57	1.39	-0.63	-0.57	-0.63	-0.63	-0.63	-0.68	1.18	-0.57	-0.63	0.65	-0.63	-0.57	-0.63	-0.63	-0.57	-0.63	1.86	-0.63	-0.63	-0.57	-0.57	-0.63	0.37	-0.57
Vorinostat	-0.46	-1.06	-0.82	-0.78	0.87	-0.75	-0.23	-0.84	-1.17	0.27	-0.33	0.07	-0.68	1.06	-1.16	0.45	-0.61	0.46	1.15	0.68	0.94	1.17	1.67	1.23	0.04	2.41	-0.62	0.02	-0.5	0.48	0.34	0.73	0.49	na	-0.65	-0.72	-0.29	-1.52	-1.5	-0.21	0.61	0.15	0.78	0.33	-0.29	-1.45	0.45	0.31	0.26
Estramustine	na	0.81	0.37	na	-0.17	-1.13	1.57	1.23	0.95	1.27	0.01	-0.95	-1.07	-0.54	-0.6	0.32	-0.08	-1.34	0.92	0.06	-1.04	-0.33	0.04	3.64	-0.55	na	-0.04	-0.3	-0.03	na	0.31	0.26	1.56	na	-0.74	-0.3	-0.81	na	0.11	-0.02	na	0.29	0.92	na	0.03	-0.26	-0.51	-2.05	0.14
Arsenic trioxide	-0.01	0.02	0.22	-0.13	0.57	0.29	-1.37	1.1	0.21	0.55	0.99	-0.29	-1.44	-0.63	-0.2	-0.21	-1.3	0.07	4.08	1.59	0.75	0.44	0.66	2.2	0.63	0.44	0.06	0.37	-0.4	0.99	-0.95	0.14	-0.24	0.55	-1.37	0.12	-0.15	-0.07	-0.75	-0.57	-1.3	-1.29	2.18	0	0.95	0.55	-0.67	-0.15	-0.93
Eribulin mesilate	0.83	-0.1	-0.03	-0.51	-2.55	-0.13	-0.56	0.7	0.39	0.87	0.19	0.94	-0.04	0.51	-1.66	0.88	0.89	-0.15	0.82	1.05	0.4	0.45	0.68	1.26	0.24	-0.14	-0.32	-0.44	-0.19	0.4	-1.21	0.48	1.44	1.5	0	-0.51	-0.38	-0.17	0.66	0.31	0.34	0.09	1.07	0.18	1.14	-0.29	-0.06	-0.64	0.66
Gefitinib	-0.68	-0.82	-0.6	-0.51	-0.31	-0.42	0.38	-0.7	-0.81	-0.27	-0.7	-0.37	-0.7	-0.45	-0.24	-0.06	-0.49	-0.49	-0.14	-0.29	0.28	-0.05	0.46	-0.08	-0.58	0.12	-0.3	-0.82	1.51	0	-0.44	-0.31	0.1	na	-0.49	2.79	-0.67	-0.43	-0.93	-0.97	2.38	-0.38	-0.43	1.84	-0.16	-0.55	-0.71	-0.71	1.13
Erlotinib	-1.35	-0.28	0.05	-0.77	0.39	-0.34	-0.42	-0.44	-0.72	-0.19	-0.57	-1.19	-1.24	0.13	0.45	-1.18	-1.35	-1.14	-0.93	-0.62	-0.75	-0.66	-0.57	-0.12	0.16	0.88	0.16	0.04	-0.87	-0.6	-1.34	0.08	-0.52	na	-0.2	2.02	-0.28	0.37	-0.86	-0.65	2.21	0.12	1.17	1.7	0.42	-0.03	0.2	-0.01	1.43
Fulvestrant	5.46	-0.31	-0.31	0.11	2.79	-0.31	-0.31	-0.31	-0.31	-0.31	-0.31	-0.31	-0.31	0.86	-0.31	-0.31	-0.31	-0.31	-0.33	1.4	na	-0.31	2.8	-0.31	-0.31	-0.31	-0.31	-0.28	-0.31	-0.31	-0.31	-0.31	-0.31	na	-0.09	-0.31	-0.05	-0.31	-0.31	-0.31	-0.08	-0.31	0.5	-0.28	-0.31	-0.31	-0.31	-0.31	-0.31
Celecoxib	-0.01	0.29	-0.15	-0.13	0.1	0.09	0.13	-0.09	-0.07	0.3	0.2	0.21	0.27	-2.89	0.23	0.14	0.38	0.09	0.57	0.43	1.39	0.03	3.82	0.21	-0.1	-0.16	-3.43	0.21	-0.02	0.42	-0.31	0.32	0	0.05	0.5	-0.07	-3.42	na	na	0.05	-0.1	0.25	na	0.32	-0.02	0.87	-0.31	-0.3	-0.11
Zoledronate	-0.6	1.06	3.99	1.43	-0.4	-0.92	-0.92	1.87	-0.46	1.24	0.23	-0.92	-0.88	0.44	-0.92	-0.71	-0.41	-0.92	-0.92	-0.17	na	-0.92	1.95	-0.92	0.74	0.43	0.46	-0.92	0.1	0.94	-0.92	0.02	-0.92	na	-0.83	-0.64	0.39	1	-0.29	-0.68	-0.42	-0.92	-0.92	-0.23	-0.01	-0.92	-0.67	-0.75	-0.46
Belinostat	0.53	-0.16	-1.18	-2.05	0.58	-0.12	-0.06	-0.1	-0.7	-2.45	0.05	0.42	-0.33	1.22	-0.83	0.37	0.09	0.98	1.29	0.24	0.29	1.19	2.16	1.65	0.58	0.56	-0.03	-3.27	-0.91	1.04	-1.11	0.81	0.93	na	0.02	-0.94	0.53	0.74	-1.47	-0.35	-0.02	0.59	0.22	-0.39	0.02	-0.67	-0.32	0.86	-0.52
Lapatinib	0.24	-0.12	-0.54	-0.99	-0.19	-0.26	0.03	-0.55	-1.85	-0.13	0	-1.73	-0.12	-0.42	-0.05	0.3	0.23	0.29	0.46	-1.78	0.47	0.25	0.09	0.32	0.33	0.26	0.13	-0.02	-0.12	0.2	0.28	-0.23	-0.17	na	-0.3	2.21	-1.61	-0.98	-1.85	-0.47	1.54	-0.13	1.12	1.15	0.16	-0.46	-1.85	-0.13	2.4
Irinotecan	0.91	-1.67	-2.16	0.45	-0.13	0.99	0.86	0.99	0.34	0	0.96	0.06	-0.22	0.9	-1.46	-0.78	-0.66	0.69	0.99	na	na	na	-0.32	na	0.86	-0.57	0.86	-0.45	-1.06	0.39	-1.16	0.78	-0.27	na	0.03	-1	0.99	0.76	0.6	0.64	-0.67	0.98	-1.3	-0.63	-0.68	-1.65	-1.15	0.56	-1.15
Dasatinib	-1.32	1.17	1.25	-1.06	0.19	0.58	-0.48	0.79	-1.28	1.36	-0.83	1.02	-1.33	-0.71	-0.21	1.07	-1.08	-1.23	-1.04	-1.07	1.43	-0.94	-1.02	-0.88	1.22	-0.93	-0.85	-0.56	-1.11	-0.99	-1.04	-0.83	-0.95	na	0.74	-0.4	1.13	0.6	0.17	-0.91	0.72	-1.09	0.6	1.28	0.21	-1.15	1	0.69	0.71
Everolimus	0.83	-1.32	0.83	0.83	0.83	-0.26	0.98	0.68	-0.38	0.83	0.81	-1.66	-1.29	-1.23	0.78	-1.1	-0.82	-1.53	-0.09	-1.55	-1.08	0.06	0.83	0.98	0.83	0.68	-1.18	-0.27	-1.63	-0.98	-1.1	-0.4	0.38	na	0.83	0.83	0.98	0.76	-0.33	-0.31	-0.18	-0.18	-0.08	0.98	0.83	0.76	0.68	0.03	0.98
Pazopanib	0.08	0.22	0.27	0.42	0.76	-0.44	-0.4	1.98	-2.65	0.22	-0.15	-0.49	-1.83	0.36	0.22	0.54	0.32	-1.35	-0.18	0	0.67	0.38	0.1	0.23	0.78	-0.1	-0.16	0.57	-1.04	1.39	-0.19	0.16	0.14	na	-0.39	-0.97	-0.63	1.08	2.07	0.12	-2.08	0.16	-0.52	-1.08	-0.96	0.58	0.1	0.45	0.64
Imatinib	-0.15	-0.16	0.12	-0.04	-0.19	-0.48	-0.18	0.35	-0.79	-0.21	-0.14	-0.11	-0.26	0.2	-0.21	1.26	-0.19	-0.35	-0.04	0.23	5.67	1.31	0.83	0.94	-0.13	-0.05	-0.19	-0.43	0.08	0.25	-0.17	-0.17	-0.14	na	-0.41	-0.49	-0.28	0.16	-0.17	0.02	-0.35	-0.01	-0.04	-0.25	-0.75	-0.22	2.1	-0.51	-0.53
Lapatinib	0.29	-0.61	-0.77	-0.6	0.01	-0.53	0.1	-0.67	-1.1	-0.79	-0.62	-0.74	-0.66	-0.7	-0.08	0.3	-0.18	-0.01	0.62	-0.44	0.15	0.09	0.5	0.22	-0.09	0.03	-0.18	-0.21	-0.01	-0.21	0.1	-0.58	-0.34	na	-0.43	2.53	-0.9	0.61	-1.37	-0.73	1.96	-0.68	0.73	1.31	-0.44	-0.51	-0.89	-0.1	2.71
Nelfinavir	1.08	-0.57	-0.38	0.89	-0.11	0.12	1.11	-0.24	-1.12	0.84	0.73	-0.04	-0.23	0.41	1.47	-0.35	0.33	-1.39	-1.97	1.73	-0.21	1.42	2.69	2.34	-0.21	-1.24	-0.24	na	-0.85	-0.26	-0.24	-0.24	0.35	na	0.41	-0.86	-0.96	-0.58	-0.18	-0.68	-1.34	-0.08	1.8	na	0.04	-0.28	-0.33	-0.63	-1.21
Nilotinib	0.17	0.38	0.11	-0.19	-0.7	-0.16	0.03	-1.4	-1.27	-0.15	0.13	0.72	0.86	0.27	-0.38	0.33	0.04	-0.15	0.71	0.75	4.73	0.5	0.08	-0.06	-0.57	1.08	0.57	0.27	0.6	0.42	0	0.8	0.51	na	0.06	-0.62	-0.85	-2.99	-1.44	-0.68	-0.87	0.18	-0.42	0.24	-0.36	0.16	-0.17	-0.33	-0.25
Olaparib	0	-0.86	1.57	0.45	na	-0.13	3.68	-0.86	-0.61	1.35	0.35	na	-0.14	-0.86	-0.86	-0.86	-0.86	-0.35	-0.86	-0.86	-0.16	0.02	0.52	2.1	1.07	-0.31	-0.5	-0.86	-0.86	0.63	-0.86	-0.41	-0.23	na	-0.86	1.13	na	1.83	0.16	0.81	-0.86	1.9	-0.86	-0.21	0.43	0.86	-0.86	-0.86	na
Ixabepilone	1.5	-1.36	1.33	-0.29	-0.31	-0.58	0.09	-0.03	-1.58	0.52	0.22	-0.23	0.63	1.2	0.14	1.43	0.3	0.03	0.55	1.41	0.89	0.73	na	1	0.64	-1.75	0.57	na	-0.62	0.36	0.35	-0.1	1.9	na	1.18	-1.52	-1.61	na	-1.81	-0.33	-1.36	0.83	1.6	na	0.06	-1.4	-1	0.79	-0.61
Raloxifene	4.59	-0.04	-0.28	-0.4	0.22	-0.45	-0.03	-0.28	-0.64	-0.05	0.07	-0.08	-0.94	-0.05	1.24	0.82	-0.09	-0.54	1.61	1.53	0.24	0.51	1.4	1.63	0.84	-0.53	-0.25	-0.61	0.14	0.59	1.05	-0.54	0.75	na	-0.59	-0.5	-0.68	0.54	-0.78	-0.91	-0.72	0.12	-0.73	-0.7	-0.55	-0.38	-1.02	-0.85	-0.56
Abiraterone	na	0.63	1.36	na	na	0.73	1.32	1.04	-0.01	1.37	0.82	na	-1.01	0.77	na	na	na	-1.01	-1.01	-1.01	na	-1.01	1.41	na	-1.01	na	-1.01	0.26	na	na	-1.01	na	na	na	-1.01	1.14	0.53	1.32	-1.01	-0.25	-1.01	-1.01	1.13	-1.01	na	na	-1.01	0.11	0.35
Abiraterone	0.37	0.28	0.79	0.95	1	-0.43	1.22	0.88	-1.49	1.1	0.46	0.31	-0.86	0.46	0.46	0.9	0.68	0.16	-1.07	-0.11	0.58	0.07	1.01	0.92	0.03	0.84	0.19	-3.15	0.74	0.97	-1.67	na	0.92	na	-0.51	0.43	0.08	0.9	-1.14	0.01	-1.65	0.14	-2.04	-1.61	0.22	0.43	-1.2	-1.24	0.16
Sunitinib	0.12	-0.45	-0.11	-0.5	-2.08	-0.57	-1.3	0.53	-1.48	-0.41	-0.04	-0.33	0.69	0.62	0.73	0.47	4.14	0.46	-0.17	0.76	0.25	0.68	0.17	0.2	0.47	0.45	1.16	-0.41	0.24	0.31	-0.19	-0.52	0.31	na	-0.47	-1.2	-0.16	1.37	-1.25	-0.08	-0.74	0.14	-0.14	0.19	-0.39	-0.15	-0.4	-0.81	-0.31
Afatinib	-0.64	-0.26	-0.68	-0.66	0.05	-0.58	-1.12	-0.4	-0.77	-0.39	0.18	-0.14	-0.23	0.34	-0.43	-0.03	-0.28	-0.35	-0.5	-0.37	-0.84	-0.68	-0.49	-0.89	-0.16	-0.61	-0.35	-0.35	-0.66	-0.31	-0.38	-0.68	0.17	na	-0.39	2.67	-0.7	na	-0.59	-0.56	1.22	-0.79	2.28	0.66	0.75	-0.1	-0.04	-0.34	2.67
Pazopanib	0.1	0.18	0.9	0.96	0.13	-0.16	0.22	1.28	-3.08	0.62	0.29	-0.14	-3.08	0.25	0.1	0.11	-0.11	na	0.02	-0.36	0.38	0.11	-0.87	0.09	0.44	na	0.4	-0.04	-0.45	0.86	na	0.19	0.13	na	-0.03	0.33	-0.65	0.09	1.73	0.11	na	0	-0.17	-3.08	-0.57	0.27	na	-0.07	0.42
Olaparib	0.14	-0.46	-0.46	0.65	0.02	0.11	0.51	-0.46	-0.46	0.17	0.49	-0.46	-0.46	-0.44	-0.46	-0.46	-0.46	-0.46	-0.46	-0.46	-0.46	-0.07	0.48	0.71	0.14	-0.46	-0.17	-0.46	-0.46	0.82	-0.05	-0.29	-0.41	na	-0.34	-0.18	-0.38	6.86	0.05	0.26	-0.46	1.18	-0.46	-0.33	0.04	0.5	-0.46	0.13	-0.46
Depsipeptide	0.24	0.24	0.24	0.24	0.24	0.24	0.24	0.24	0.24	0.24	0.24	0.24	0.24	0.24	-3.7	0.24	0.24	0.24	0.24	0.24	0.24	0.24	0.24	0.24	0.24	0.24	0.24	0.24	0.24	0.24	0.24	0.24	0.24	na	0.24	0.24	0.24	na	0.24	0.24	0.24	0.24	0.24	0.24	0.24	na	0.24	0.24	0.24
Pralatrexate	0.4	na	-2.55	-3.66	-3.11	0.4	0.4	0.4	0.32	-0.12	0.4	0.2	0.39	0.4	0.4	0.4	0.4	0.4	0.4	0.4	0.4	0.4	0.46	0.4	0.4	-2.75	0.46	-2.55	-0.43	0.4	-0.04	0.4	0.4	na	0.4	-0.47	0.4	na	0.4	0.22	-2.68	0.4	0.4	0.4	0.31	-1.32	0.4	0.4	0.35
Pemetrexed	1.97	-0.77	-0.77	-0.54	-0.77	0.95	0.99	1.6	-0.77	-0.77	-0.4	-0.77	1.73	1.38	-0.77	-0.55	-0.77	-0.77	na	0.52	1.88	0.83	-0.77	-0.77	1.51	-0.77	1.22	-0.77	-0.77	-0.77	-0.77	0.64	-0.77	na	0.93	-0.77	1.04	-0.77	-0.77	-0.77	-0.77	1.18	-0.77	-0.77	-0.77	-0.77	-0.77	1.48	1.29
Vismodegib	-0.12	-0.34	-1.72	0.85	0.7	-0.86	2.12	-0.15	-1.12	-0.74	0.96	0.51	-0.01	0.86	0.38	0.45	0.3	0.1	0.14	-0.24	0.71	-0.24	1.34	1.44	0.23	-1.81	0.28	-0.3	-0.67	0.41	-0.22	1	0.71	na	-0.51	-0.38	-0.21	1.13	-0.83	-0.37	-3.29	1.2	0.14	-0.2	0.46	na	-0.62	-0.12	na
Actinomycin D	0.33	-0.31	-0.69	0.33	0.32	0.33	0.33	0.32	0.33	0.2	0.33	0.33	0.33	0.33	-1.79	0.33	0.33	0.33	0.17	-0.43	0.33	0.33	0.33	0.34	0.33	0.33	0.09	0.33	0.33	0.33	0.33	0.32	0.33	na	0.33	-0.9	0.33	0.33	0.33	0.33	0.33	0.33	0.33	0.33	0.33	-0.17	0.12	0.33	-0.64
Mitomycin	1.18	-2.27	-2.02	-0.86	-1.11	0.55	1.72	0.89	0.91	0.18	0.61	-0.21	-0.09	-0.07	-0.51	0.16	-0.82	0.31	0.22	1.15	-0.65	0.28	-1.13	1.73	1	-0.16	0.7	-1.13	-0.92	0.63	0.31	0.77	-0.76	na	1.21	-1.52	0.49	-0.94	-0.16	1.28	0.04	2.42	0.19	-0.85	-0.72	-1.18	-0.71	0.05	0.29
Lenvatinib	-0.04	0.42	0.14	na	-0.21	0.51	-0.4	3.32	0.03	0.5	0.54	-1.38	-1.38	-0.24	-0.13	-1.38	1.33	-1.33	-1.19	-1.38	1.3	-0.27	-0.07	-0.2	-1.03	-0.38	-1.11	0.02	-0.42	-0.42	0.82	-0.05	-1.38	na	-0.36	-0.22	-0.25	1.13	2.79	0.04	-0.63	-0.4	0.85	-0.63	-0.32	1.01	-0.66	0.05	na
Nelarabine	-0.17	-0.17	-0.17	na	-0.17	-0.17	-0.17	-0.17	-0.17	-0.17	-0.17	-0.17	-0.17	-0.17	-0.17	-0.17	-0.17	-0.17	6.82	-0.17	-0.17	2.61	-0.17	-0.17	-0.17	-0.17	-0.17	-0.17	-0.17	-0.17	-0.17	-0.17	-0.17	na	-0.17	-0.17	-0.17	-0.17	-0.17	-0.17	-0.17	-0.17	-0.17	-0.17	-0.17	-0.17	-0.17	-0.17	na
Crizotinib	1.21	-0.09	-0.5	-1.09	-0.06	-0.75	1.18	-0.16	-0.8	0.04	-0.14	0.77	-0.59	0.43	-0.61	0.35	3.7	0.37	1.15	0.28	1.97	0.7	-0.56	3.55	0.09	0.12	-0.04	-0.3	0.04	0.03	0.06	0	0.69	na	0.28	-1.24	-0.22	1.02	-0.17	-0.31	-1.26	0.56	0	-0.96	-1.06	-0.5	-0.31	-1.01	-0.48
Daunorubicin	1.37	-1.13	-0.56	-0.83	0.59	0.25	0.53	0.47	0.71	0.58	0.64	0.31	-0.37	0.96	-2.39	0.35	-0.34	0.73	1.27	0.88	0.36	1.56	-0.28	2.46	1.2	0.36	-0.55	-0.85	-0.69	0.38	-0.38	0.17	-0.72	na	0.56	-1.73	0.31	0.98	0.44	0.18	-1.53	1.6	0.73	0.13	-0.62	-0.64	-0.85	0.56	-0.26
Digoxin	0.19	-2.72	0.58	1.25	-0.11	1.26	0.04	-0.17	-1.4	-0.27	-0.35	-0.93	-1.35	1.45	-1.12	-0.35	-0.96	0.42	na	1.68	na	1.58	na	0.6	0.13	-0.36	-0.86	-1.07	-0.71	0.6	-0.8	-0.89	-1.18	na	1.73	0.1	1.13	-0.94	-0.81	1.12	-0.15	1.49	1.67	-1.01	1.61	-0.91	-1.11	-0.46	-0.27
Ethinyl estradiol	-1.16	-0.77	0.79	0.08	-0.61	-0.13	1.02	0.34	-0.77	1.61	0.3	0.4	-1.23	0.07	-0.02	0.5	0.76	0.43	na	0.59	na	0.5	na	2.37	-0.14	-0.65	0.4	-0.31	-0.32	1.35	-1.32	0.29	3.55	na	-0.31	1.87	0.2	-0.34	-1.31	0.06	-1.27	0.33	0.59	-1.45	0.76	-0.57	-2.21	-0.31	0.6
Fluorouracil	0.76	-1.83	-1.83	0.09	0.02	0.1	0.18	1.88	-0.69	0.34	-0.33	1.03	2.46	0.63	0.51	0.59	0.47	-0.26	na	-1.79	na	0.2	na	1.38	0.74	0.2	0.14	-0.86	0.23	0.51	-0.73	0.38	0.95	na	1.16	-1.83	0.53	-1.83	-0.78	0.14	-0.13	1.95	-0.21	0.22	0.62	-1.05	-1.83	0.15	0.07
Nitrogen mustard	0.57	-1.75	-2.62	-0.73	0.73	0.13	-0.2	0.75	-1	-1.14	0.05	0.45	-0.02	0.22	-0.06	0.04	-0.41	0.3	1.2	1.37	na	1.17	0.08	2.96	0.55	0.21	-0.53	-0.44	-1.28	0.05	-0.48	-0.19	-1.21	na	0.54	-0.93	-0.3	0.42	-0.68	0.39	-1.05	1.84	0.58	-0.13	-0.2	-1.35	-0.9	-1.49	-0.94
Melphalan	1.11	-1.69	-1.07	-0.45	-0.65	0.87	1.44	1.03	-0.54	0.06	0.08	-0.29	-1.42	-0.36	-0.1	-1.1	-1.52	-0.11	1.89	1.82	na	1.57	-0.1	2.24	0.95	0.23	0.01	na	-1.32	-0.42	-0.74	0.67	-1.25	na	-0.31	-1.04	-0.48	0.37	-0.91	-0.16	na	1.7	na	0.13	-0.24	-0.59	-1.02	-0.45	-0.1
6-Mercaptopurine	0.6	0.61	-2.04	-0.22	0.3	0.09	1.12	0.19	-4.31	0.38	-0.96	-0.54	0.43	0.56	0.12	0.07	-0.34	0.03	0.97	-0.66	na	0.46	0.86	2.05	1.5	0	0.35	-0.36	-1.22	-1.02	-0.2	0.69	0.52	na	-1.4	0.02	0.22	1.31	-0.21	0.19	-1.27	0.58	0.25	-1.77	0.26	0.02	0.16	0.45	0.71
Tyrothricin	0.7	-0.2	0.13	-0.92	1.16	-0.14	0.58	-0.29	1.08	0.39	1.03	1.38	1.05	0.23	-2.27	-0.32	0.7	0.51	0.64	0.1	1.16	-0.85	0.89	-0.09	-0.35	0.45	0.49	0.41	-1.05	0.79	0.49	0.27	0.62	na	0.56	0.18	0.71	0.9	-0.32	0.58	-0.7	0.25	1	-1.81	0.52	0.33	0.43	0.57	0.56
Vinblastine	0.38	0.38	0.38	0.31	na	0.38	0.38	0.38	0.38	0.34	0.38	0.38	0.38	0.38	-1.89	0.38	0.38	0.38	0.41	0.38	0.38	0.38	0.38	0.38	0.38	0.34	0.38	0.38	na	0.38	na	0.38	0.38	na	0.38	-0.22	0.38	0.38	0.38	0.38	0.41	0.38	0.38	0.35	0.38	-1.28	-0.26	0.38	0.38
Cabozantinib	0.05	-0.55	1.21	-0.58	0	-0.34	2.34	1.22	-1.15	1.62	-0.54	0.06	-1.18	-0.62	-0.97	0.49	2.52	-1.21	-0.87	-1.62	-0.48	0.33	-0.68	na	0.8	1.39	0.16	-0.08	0.08	0.5	-0.13	0.12	0.41	na	-0.09	-0.83	0.27	0.28	0.18	1.06	-0.54	0.01	-0.51	0.68	-1.42	-0.11	-0.74	-0.18	-1.19
Axitinib	-0.42	-1.57	0.2	0.58	0.6	-0.29	0.39	1.36	-1.28	-0.27	-0.13	0.06	-1.55	-0.16	-0.03	-0.47	1.93	-0.44	1.83	-0.5	2.64	0.6	0.09	na	0.34	-0.64	-0.29	0.32	-1.01	0.09	-0.57	-0.16	-0.48	na	-0.08	-0.89	-0.08	0.07	1.92	-0.43	-1.37	0.74	1.53	-1.06	-0.51	0.62	-2.07	-0.25	-1.01
Etoposide	1.24	-1.29	-0.31	-0.18	1.05	0.05	0.46	0.55	0.35	0.08	0.51	-0.78	-0.28	0.02	-1.41	-1.07	-0.48	0.51	1.74	1.5	-0.12	1.99	0.51	2.93	0.82	0.06	-0.03	-1.31	-0.36	0.32	-0.36	0.32	-0.82	na	0.98	-1.63	0.57	0.9	0.39	0.53	-1.93	1.84	0.54	-0.62	-0.98	-1.82	-1.61	-0.13	-0.14
Azacitidine	-0.04	-0.38	0.59	0.58	0.36	-0.75	-0.83	-0.7	-1.6	-0.39	-0.18	0	0.85	1.74	-0.37	-0.41	0.66	-0.45	-0.63	0.72	0.99	-1.36	0.78	-1.4	1.87	-1.45	-0.18	0.9	-1.05	-0.76	-1.76	0.8	0.32	na	0.21	-2.56	1.19	-1.22	-0.19	-1.54	0.3	2.17	-0.08	-0.06	-0.34	1.01	-0.99	0.6	0.08
Floxuridine	0.96	-1.41	-1.06	0.08	-0.26	0.96	0.96	0.96	0.55	-1.04	0.78	0.84	0.96	0.49	-0.41	0.18	-0.85	-0.52	0.72	-0.36	-0.24	0.38	-0.85	-0.3	0.93	-1.7	0.42	-1.9	-0.68	0.47	-0.32	0.64	-0.45	na	0.96	-2.37	0.96	0.05	0.62	0.21	-1.86	0.96	0.49	-0.96	-0.07	-2.09	-1.97	0.78	0.57
Trametinib	-1.4	0.19	-1.09	-1.18	-1.47	-1	-1.22	-0.59	-1.1	-0.94	-0.21	1.05	1.05	1.05	-0.39	1.05	1.04	1.05	-1.3	1.05	0.25	-1.21	-1.11	-1.05	0.98	1.05	1.05	1.05	1.05	0.95	1.05	1.05	1.05	na	0.62	0.94	-0.03	1.05	-1.04	1.05	0.99	-0.94	-1.01	0.63	-1.27	-0.31	1.05	-1.04	-1.28
Palbociclib	1.48	-0.63	-0.94	-0.94	-0.95	-0.75	-0.9	-0.97	-0.81	-0.75	-0.08	1.02	-0.74	0.26	-0.04	1.23	1.5	2.11	1.43	1.3	0.06	1.59	2.1	0.44	0.79	-0.54	-0.63	-0.79	-0.84	0.51	-0.33	-0.75	-0.38	na	0.09	-0.88	-0.88	0.94	-0.21	-0.77	0.16	0.73	-0.87	-0.49	-1.06	-0.76	-0.54	-0.89	-0.65
Carfilzomib	0.8	0.49	0	0.8	0.49	0.8	0.8	0.45	0.18	0.09	0.5	0.18	0.59	0.8	-1.77	0.8	0.8	0.8	0.8	0.18	-0.15	0.8	0.8	0.51	0.8	-1.19	0.46	0.35	-0.53	0.41	-1.24	0.05	0.8	na	-0.07	-1.28	0.39	-0.23	0.55	0.3	-1.48	-0.54	0.8	-0.63	0.8	0.6	-0.34	-0.06	-0.34
Homoharringtonine	1.4	-1.41	-0.19	0.04	0	-0.55	0.31	0.56	0.42	0.31	0.38	-0.09	1.01	0.85	-1.49	0.64	-0.11	0.02	0.07	0.24	-0.01	1.01	0.06	0.12	1.05	0.54	0.34	-0.54	0.38	0.89	0.34	-0.02	0.09	na	0.29	-0.61	-0.26	0.36	1.25	0.24	-1.28	1.4	1.4	0.05	0.05	0.39	-0.62	0.06	0.07
Ixazomib citrate	0.45	0.08	-0.01	0.59	0.61	-0.2	-0.23	0.92	-1.34	-0.95	-0.4	-0.43	0.59	0.78	-0.01	0.56	-0.58	0.46	0.65	0.06	-0.39	0.44	0.59	0.33	0.57	0.55	0.55	0.36	0.56	1.15	0.83	0.35	0.98	na	-0.65	-1.84	-0.77	1.01	1.38	0.18	-4.47	-1.39	0.97	-1.41	0.78	-0.12	-0.46	-0.51	-1.47
Teniposide	1.39	-1.09	-1.2	0.03	0.4	0.22	0.49	0.92	0.56	0.84	0.51	-1.15	-0.06	0.03	-1.13	-0.4	-0.43	0.53	1.21	0.81	-0.02	1.81	0.51	2.72	0.97	-0.15	0.22	-0.97	-0.24	0.61	-0.59	0.32	-0.87	na	1.01	-1.81	0.44	0.81	0.63	0.51	-1.83	2.04	0.4	-1.22	-1.03	-1.62	-1.09	0.04	-0.18
Ponatinib	-1.46	0.82	1.47	-1.8	-1.01	-0.08	0.01	0.34	-1.49	-0.13	-0.57	-0.15	-0.83	0.48	0.09	0.6	2.71	0.01	-0.7	-0.3	3.83	0.16	-0.76	-0.17	1.54	0.89	0.91	0.53	-0.29	-1.66	-0.71	-0.13	0.46	na	-0.19	-0.78	-0.5	1.52	2.04	-0.19	-0.52	-0.09	0.05	0.25	-1.04	0.66	-0.4	-0.21	-0.16
Bleomycin	-0.1	-1.07	-0.22	-0.49	-0.13	0.24	1.11	1.76	-0.17	0.68	-0.09	-0.83	-1.07	1.19	-0.67	-1.07	-0.96	-0.91	-0.59	-1.07	-1.06	-0.07	-1.07	3.74	1.12	0.4	0.05	-1.07	-1.07	0.24	-1.07	0.3	-1.07	na	0.46	-1.07	1.09	1.11	0.01	0.31	-1.1	1.62	0.69	0.67	-0.39	-1	-0.76	-0.24	-0.15
Paclitaxel	0.68	-0.3	0.63	-0.05	0.35	-0.04	0.05	0.43	0.19	0.68	0.26	0.68	0.38	0.68	-1.51	0.68	0.68	0.68	0.14	0.64	0.58	0.12	0.68	0.68	0.66	na	0.35	0.11	0.15	0.43	-4.31	-0.05	0.68	na	0.68	na	0.21	-0.46	-0.02	0.2	-0.1	0.68	0.68	-1.43	0.62	-1.26	-0.08	0.44	0.54
Rapamycin	1.04	-1.06	0.92	0.98	1.04	-1.02	1.04	1.04	-0.72	1.04	0.32	-1.15	-0.2	-1.06	0.17	-0.57	-0.99	-1.13	na	-1.33	-1.1	0.19	0.15	1.04	0.7	1.04	-1.13	-1.13	-0.97	-0.31	-1.07	0.53	-0.55	na	0.19	1.04	-0.05	0.81	1.03	0.22	1.03	1.04	-0.82	1.04	-1.08	1.04	-1.19	1.04	1.04
Teniposide	1.5	-0.96	-0.9	-0.14	0.82	0.04	0.88	0.75	0.72	0.07	0.79	-0.24	-0.31	0.01	-1.44	-0.39	-0.36	0.15	1.53	1.46	-0.33	2	0.65	1.98	1.08	-0.04	0	-0.78	-0.64	0.18	-0.55	0.43	-0.9	na	0.94	-1.64	0.73	0.32	0.86	0.7	-2.07	2	0.53	-0.85	-0.91	-1.26	-1.23	-0.12	-0.24
Simvastatin	-1.21	1.79	-0.07	-0.47	-1.18	0.93	1.31	-1.15	-0.18	0.98	1.43	-0.39	-0.88	0.51	0.1	-0.76	-1.14	-0.28	-1.22	-0.67	-0.61	-1.34	-0.32	0.27	1.39	-1.3	-0.12	0.88	-0.54	0.07	-1.11	1.09	-0.89	na	-0.76	-0.09	-0.83	3.24	0.02	0.24	0.45	-0.35	0.82	0.13	-0.96	-0.68	-0.99	0.45	-0.85
Belinostat	0.31	0.1	-1.45	-2.9	1.17	-0.63	0.42	-0.59	-0.56	-0.56	0.18	0.3	-0.04	1.09	-1.47	0.88	0.53	1.28	0.76	-0.81	0.38	0.43	1.03	1.35	0.17	0.73	0.03	na	-1	0.91	-0.15	0.67	1.09	na	0.32	-1.27	-0.33	1.59	-1.83	-0.5	-1.1	0.36	0.44	-0.94	0.11	-2.04	0.33	0.62	0.02
Doxorubicin	1.62	-0.7	-0.6	0.07	0.37	0.02	0.46	0.41	0.79	0.53	0.8	-0.3	-0.06	0.57	-2.23	-0.33	-0.64	0.59	1.04	-0.16	-0.31	1.04	-0.3	2.06	0.76	0.27	-0.25	-0.62	-0.18	0.47	-0.39	0.5	-0.46	na	0.67	-0.98	0.55	0.86	0.94	0.22	-1.28	2.05	0.57	-0.29	-0.81	-0.62	-1.02	-0.03	-0.44
Vincristine	0.48	0.48	-0.73	0.32	na	0.48	0.48	0.48	0.48	0.48	0.48	0.47	0.48	0.48	-1.27	0.48	0.48	0.48	0.48	0.47	0.48	0.48	0.47	0.47	0.24	na	0.36	0.47	0.47	0.48	0.48	0.48	0.48	na	-0.16	-4.03	0.44	-1.26	0.47	0.48	-3.73	0.47	0.48	-0.5	0.48	0.33	-0.36	0.22	0.48
Pipamperone	1.38	-0.43	-0.18	1.43	-2.34	-0.31	-0.27	0.07	-0.37	1.23	0.91	0.39	-0.04	0.29	-1.54	0.45	0.08	1.11	1.31	0.49	1.36	0.25	1.02	1.57	0.86	0.85	-0.2	1.11	0.28	1.17	-0.99	0.97	1.64	na	-1.03	-0.75	-0.43	1.2	-0.27	0.36	-0.7	-0.3	1.51	-0.86	1.38	-0.88	-0.8	-0.62	-0.45
Epirubicin	1.77	-0.85	-0.26	0.52	0.42	0.07	0.25	0.38	0.42	0.77	0.74	-0.32	0.23	0.53	-2.18	-0.27	-0.71	0.73	0.69	0.32	0.2	1.54	0.23	2.26	0.78	0.31	-0.23	-0.62	-0.41	0.54	-0.58	0.76	-0.65	na	0.76	-1.43	0.23	0.87	1.03	0.45	-1.57	1.83	0.62	0.16	-0.87	-0.78	-1.47	-0.15	-0.33
Idelalisib	0.68	-0.65	1.08	1.28	1.21	-0.17	1.26	-0.05	-0.7	2.52	-0.85	-1.19	-1.32	-0.58	-0.77	-0.49	-0.56	-1.1	-0.08	1.16	-0.46	0.16	-1.23	na	-0.44	0.13	-0.55	-0.69	-0.27	-0.26	-0.15	1.12	0.19	na	-0.31	-0.4	-1.41	0.33	-0.66	-1.23	0.31	-0.41	-0.41	1.28	0.12	-1.41	-0.48	-0.9	-0.46
Topotecan	0.88	-2.18	-2.76	0.88	0.78	0.88	0.88	0.88	0.71	0.5	0.88	-1.6	-0.51	0.69	-1.46	-0.4	-0.98	0.77	0.88	0.86	0.13	0.88	-1.02	0.88	0.88	-0.61	0.88	-1.83	-1.46	0.43	-0.71	0.88	-0.46	na	-0.28	-1.74	0.87	0.21	0.68	0.35	-0.95	0.88	0.3	-1.28	-0.73	-1.49	-1.05	0.52	0.48
Arsenic trioxide	0.84	0.23	-0.13	1.15	0.61	0.67	-1.34	0.96	-0.82	0.88	1.18	-0.82	-0.8	-0.51	-0.33	-0.06	-1.6	0.41	1.88	1	1.18	-0.5	1.19	1.17	0.21	0.63	-0.69	-0.85	-0.25	0.61	-0.69	0.37	-0.8	na	-1.59	-0.75	-0.2	1.43	-0.21	0.19	-1.43	-1.02	1.37	0.67	1.24	-0.3	-0.65	-0.94	-1.43
6-Mercaptopurine	1.46	1.05	-0.65	-0.2	0.95	-0.09	0.45	0.18	-1.9	0.95	-1.1	-0.16	0.12	0.3	0.02	-0.11	-0.35	-0.08	0.83	0.08	na	0.26	0.71	1.36	1.55	-0.09	1.38	-2.17	-2.01	-0.28	-2.17	0.67	1.13	na	-1.34	-2.17	0.34	1.17	0.7	0.08	-0.17	-0.19	-0.26	-0.64	0.99	-1.94	-0.32	-0.04	1.11
Docetaxel	0.49	-0.04	0.49	0.58	na	0.58	0.17	0.49	0.12	0.49	0.49	0.58	0.49	0.49	-0.9	0.49	0.49	0.49	0.49	0.49	0.39	0.31	0.49	0.49	0.58	-4.43	0.49	0.06	-2.32	0.49	-2.7	-0.32	0.49	na	0.49	na	0.49	0.36	-2.33	0.39	0.58	0.49	0.49	0.06	0.49	-2.32	0.58	0.39	0.49
Vorinostat	0.03	-1.04	-2.26	-1.15	1.1	-0.96	0.47	-0.5	-0.85	0.79	-0.06	-0.17	-0.36	1.4	-1.58	0.09	-1.01	0.82	1.66	0.97	na	1.47	-0.22	1.35	-0.14	1.51	-0.22	-0.33	0.17	1.1	0.42	1.48	0.92	na	-0.87	-0.63	-0.37	1.94	-1.41	-0.56	-0.66	0.04	0.3	-1.06	-1.2	-1.55	0.91	0.94	-0.55
Gefitinib	-0.6	-0.58	-1.01	-0.11	-1.18	-0.2	-1.38	-1.37	-0.2	-0.69	-0.37	-0.91	-0.04	-0.34	-0.49	-0.42	-1.24	-0.66	1.38	0.58	-0.21	0.1	-0.91	-0.21	-0.34	-0.47	0	-1.19	-0.3	-0.21	-0.06	0.06	-0.35	na	-0.02	3.24	-0.37	1.65	-0.43	-0.16	2.96	-0.38	0.76	-0.2	-0.61	-0.82	-0.49	1.14	0.65
Clofarabine	0.69	-1.1	-1.77	0.97	-0.74	0.6	-0.39	-0.49	0.63	-0.3	0.36	0.33	1.05	0.83	-0.57	-0.75	-1.29	0.07	1.48	1.41	-0.61	1.38	-1.3	0.4	0.33	-1.48	0.99	-1.59	-1.79	0.46	-0.66	0.42	0.3	na	0.41	-0.16	0.59	1.1	0.5	0.9	-0.05	0.42	-0.53	-1.66	-1.79	-1.79	-0.42	1.27	0.11
Dasatinib	-1.19	0.96	1.28	-0.8	-0.4	0.73	-0.77	0.79	-1.31	1.45	-0.63	0.81	-1.2	-0.71	-0.18	1.2	-1.1	-1.22	-0.91	-1.22	1.39	-0.99	-1.23	-0.79	1.29	-0.97	-0.72	-1.23	-1	-1.14	-1.24	-0.69	-0.91	na	0.66	-0.56	0.78	1.52	-0.71	-0.55	0.7	-1.05	0.41	1.38	-0.15	-1.03	0.96	0.74	0.33
Irinotecan	0.97	-1.7	-2.01	0.81	0.6	0.81	0.74	0.91	0.64	0.24	0.78	-1.66	-0.2	0.43	-1.36	-0.6	-1.04	0.25	1.46	0.71	-0.3	1.66	-0.71	1.68	1	-0.72	0.78	-1.79	-1.69	0.19	-1.04	1.09	-0.49	na	-0.45	-1.63	0.59	0.86	0.48	0.39	-0.83	0.99	0.22	-1.11	-0.67	-1.41	-1.26	0.2	-0.09
Vinorelbine	0.62	0.18	0.28	0.28	0.62	-0.67	0.2	0.35	0.22	0.62	0.62	0.54	0.35	0.62	-1.09	0.62	0.62	0.62	0.39	0.62	0.62	0.47	0.16	0.62	0.62	0.63	0.28	-1.19	0.25	0.51	-2.44	0.59	0.62	na	0.28	-3.14	0.48	-1.72	-2.84	0.29	na	0.54	0.62	-0.2	0.62	0.22	-0.25	0.07	0.62
Vandetanib	-0.32	-0.05	-0.15	-1.33	0.07	-0.63	-0.35	-0.34	-0.34	1.7	-0.88	-0.28	-1.26	-1.01	-0.36	-0.28	-1.95	-0.74	-0.72	-0.28	na	-0.67	-0.42	-0.23	-0.24	-0.06	-0.19	-0.22	0.05	0.09	-0.14	0.09	-0.01	na	-0.77	2.09	-0.65	2	-1.38	na	2.11	-1.06	0.93	1.4	-0.31	-0.21	0.72	-1.13	0.54
Cabozantinib	-0.38	-0.15	0.87	-1	-0.44	-0.49	1.74	0.53	-0.91	2.15	-0.43	0.17	-0.75	-0.31	-0.37	-0.04	3.42	0.06	-0.39	-0.4	1.72	-0.29	-0.44	0.09	0.01	0.16	-0.08	-0.78	-0.32	-0.4	-0.58	0.24	-0.03	na	-0.29	-0.85	-0.6	3.58	0.35	-0.02	-0.67	-0.22	-0.4	-0.02	-0.73	-0.31	-0.26	-0.69	-0.65
Panobinostat	0.65	-1.19	0.65	-4.75	0.65	-0.12	0.33	-0.95	-0.93	-0.05	0.52	0.52	0.31	0.65	-2.73	0.65	-0.51	0.65	0.68	0.59	0.63	0.65	0.3	0.65	0.22	0.65	0.39	0.32	0.41	0.43	-0.26	0.65	0.65	na	-0.17	-0.79	0.3	0.63	-1.34	-0.95	0.38	0.65	0.65	-0.25	0.26	-0.19	0.65	0.65	0.14
Sonidegib	-1.08	-0.54	-0.57	-0.64	2.08	0.59	1.15	-0.37	0.63	-0.5	0.07	-1.08	-0.74	1.42	-1.08	-0.89	-0.34	0.01	-1.8	-0.06	1.51	-0.92	-0.09	-2.15	0.33	-0.58	-1.12	-1.34	-1.22	0.88	-0.57	-0.15	0.61	na	0.95	0.32	-1.03	2.42	-0.9	0.83	-0.56	0.59	0.2	0.08	0.62	0.89	-1.24	0.12	-0.75
Vemurafenib	-0.38	-0.32	0.36	-0.59	-0.65	-0.56	-0.13	-0.43	-0.61	-0.07	-0.29	2.22	-0.37	-0.43	-0.45	1.82	-0.36	-0.87	-0.4	-0.25	-0.34	-0.33	-0.29	-0.07	0.4	2.88	2.33	-0.47	2.37	0.59	2.29	2.63	1.85	na	-0.24	-0.66	-0.72	-0.04	-0.87	-0.72	-0.64	-0.15	-0.69	-0.37	-0.79	-0.69	-0.91	-0.62	-0.51
Ibrutinib	-0.5	-0.54	-0.49	-0.32	0.26	0.03	-0.49	-0.4	-0.58	-0.04	-0.35	-0.84	-0.92	-0.74	-0.78	-0.33	-0.56	-0.9	-0.5	-1.11	-0.1	-0.12	-0.39	-0.59	-0.14	-0.77	-0.48	-0.91	-0.76	-0.39	-0.41	0.21	-0.49	na	-0.74	1.78	-0.79	0.48	-0.12	-0.76	2	-0.85	2.37	0.93	-0.35	-0.45	-0.8	-0.39	2.95
Alectinib	-0.25	-0.16	0.14	-0.12	-0.58	-0.18	-0.78	-0.35	-0.26	0.31	0.01	-0.43	-1.39	-0.32	-0.47	0.7	1.68	0.46	0.71	-0.28	-1.3	-0.2	1.05	5.43	-0.22	-0.08	-0.21	-0.83	-0.45	0.28	-0.67	-1.03	-0.1	na	-0.01	-0.15	0.6	1.47	-0.32	-0.86	-0.69	-0.09	0.2	-0.72	-0.27	0.92	-0.13	0.88	-0.23
Dabrafenib	-0.49	-0.05	-0.73	-0.58	-0.47	-0.68	-0.71	-0.6	-0.78	na	-0.64	1.99	-0.44	-0.37	-0.45	1.99	-0.44	-0.44	-0.41	0.08	-0.46	-0.46	-0.45	na	0.99	1.99	1.99	na	1.99	1.77	1.99	1.99	1.85	na	-0.47	na	-0.65	-0.61	-0.55	-0.16	-0.65	-0.52	-0.38	-0.66	-0.57	-0.67	-0.25	-0.67	na
Bosutinib	-0.52	-0.5	0.02	-1.31	-0.6	-0.34	-1.11	-0.33	-1.61	0.73	-0.6	-0.01	-0.6	0.7	0.25	0.76	1.22	-0.64	-0.36	0	3.95	-0.17	-1.06	0.15	0.3	-0.13	0.18	-0.57	-0.27	-0.25	-0.1	-0.4	-0.19	na	-0.49	na	-0.98	-0.25	-1.86	-0.95	1.27	-0.81	1.3	1.58	-0.5	-0.95	0.29	-0.36	0.53
ABT-199	-0.49	0.6	-0.34	-0.52	-0.57	-0.76	0.19	0.02	-0.75	-0.81	-0.35	0.44	0.33	-0.63	-0.46	-0.04	-0.38	-0.94	0	4.13	-0.71	0.25	0.61	-0.5	0.2	0.56	-0.1	0.77	1.25	0.75	0.4	2.42	0.34	na	0.04	na	-1.02	1.23	0.05	-0.5	-0.33	-0.14	-0.1	-0.43	0.12	-0.69	-0.49	-0.56	-0.52
LDK-378	1.64	-0.31	-0.74	-0.47	-0.33	-0.44	-0.56	-0.55	-0.43	-0.28	-0.16	1.72	-0.03	0.2	-0.01	2.25	-0.42	0.53	-0.31	1.45	-0.2	-0.16	-0.17	5.79	-0.3	-0.06	-0.03	-0.59	-0.35	-0.4	0.1	-0.36	0.13	na	0.02	na	-0.29	1.34	-0.4	-0.37	-0.27	-0.07	-0.42	-0.62	-0.5	-0.28	0.38	-0.45	-0.51
LDK-378	1.67	-0.43	-0.74	-0.9	-0.71	-0.62	-0.07	-0.58	-0.65	-0.42	-0.44	1.68	-0.03	0.75	-0.36	1.53	0.19	0.94	0.55	1.16	-0.16	0.09	0.16	5.01	0.13	1.37	-0.38	-0.66	-0.67	-0.81	-0.4	-0.06	0.39	na	0.58	na	0.09	1.61	-0.62	-0.52	-0.33	0.93	-0.5	-0.34	-0.59	-0.28	0.35	-0.7	-0.83
AZD-9291	-0.09	-0.15	-0.93	-0.98	0.55	-0.36	-0.72	-0.22	-0.7	-0.99	-0.17	-0.17	-0.13	-0.23	-0.16	-0.3	-0.54	-0.3	-0.16	-0.07	-0.24	-0.27	-0.37	0.07	-0.25	-0.47	-0.34	-0.43	-0.17	-0.23	-0.22	-0.31	-0.17	na	-0.01	0.67	-1.14	0.59	-1.08	-1.3	2.17	-0.48	2.18	0.2	-0.02	-0.73	0.07	-0.41	3.82
[truncated: 11 more columns]
