# Supplementary material for: Integrated analysis of histone lysine lactylation (Kla)-specific genes suggests that NR6A1, OSBP2 and UNC119B are novel therapeutic targets for hepatocellular carcinoma
Source: Sci Rep. 2023 Oct 30;13:18642. doi: 10.1038/s41598-023-46057-4 (PMC10616101; doi:10.1038/s41598-023-46057-4)
Supplement: Supplementary file 1 — Supplementary Information. [file 41598_2023_46057_MOESM1_ESM.zip › Revised-Supplementary files/Table S4.xls]

## Sheet: Sheet1
Table S4 Correlation between Immune infiltration and prognostic Kla-specific genes
Immune cells	ARHGEF37	MTFR2	NR6A1	NT5DC2	OSBP2	RNASEH2A	SFN	UNC119B
B cells memory	-0.113857	0.132431	0.0370972	0.279845	0.161627	0.214758	-0.0499247	0.288773
B cells naive	0.209351	-0.200758	0.0413959	-0.0597222	0.150337	-0.0895471	-0.203807	0.0604614
Dendritic cells activated	-0.223684	-0.0496097	-0.131197	0.028772	0.328033	0.111144	0.155561	0.317774
Dendritic cells resting	0.0870488	-0.0356626	0.134866	0.118742	0.0186775	-0.049108	0.171482	0.134189
Eosinophils	-0.127261	0.240333	0.0737689	0.220111	-0.0660496	-0.0308878	0.0169065	0.122803
Macrophages M0	0.0413954	0.310574	0.113968	0.370035	0.221042	0.051874	0.390471	0.190173
Macrophages M1	0.182073	-0.115137	-0.145529	-0.291273	-0.116614	-0.077305	0.00292227	-0.343566
Macrophages M2	0.0560768	0.0533083	-0.11483	0.12818	-0.105971	-0.0770576	0.134147	-0.15082
Mast cells activated	0.0990792	0.0831845	0.0458635	-0.0702307	-0.0215664	-0.13879	0.0863354	-0.131429
Mast cells resting	0.211478	-0.320957	-0.167082	0.209815	0.232228	-0.277814	-0.127921	0.178227
Monocytes	-0.00885978	-0.291041	-0.0918815	-0.209754	-0.145598	-0.142526	-0.312819	0.0153962
Neutrophils	0.218514	0.0012435	-0.0435848	-0.114216	0.145148	0.0493644	0.207074	-0.105356
NK cells activated	-0.11387	-0.333231	-0.0445068	0.0524533	0.103921	0.0667809	-0.373333	0.216435
NK cells resting	-0.0790964	0.133416	-0.229735	-0.0246867	-0.03377	-0.116262	0.221191	-0.225058
Plasma cells	-0.110216	0.0182411	-0.0459257	-0.211664	-0.202498	-0.109662	-0.133102	-0.206251
T cells CD4 memory activated	-0.252052	0.392396	0.216765	-0.242695	-0.236948	0.347162	0.157687	-0.186892
T cells CD4 memory resting	0.404362	-0.492407	-0.293249	-0.115585	0.036791	-0.271241	0.0152653	-0.0506686
T cells CD4 naive	0.00395603	0.0276922	-0.138461	0.138461	0.0909887	0.163113	0.193846	0.0751646
T cells CD8	-0.281799	0.0769941	0.25313	-0.183549	-0.161709	0.223253	-0.334092	-0.0402658
T cells follicular helper	-0.248162	0.280709	0.38321	0.0722614	0.00741379	0.169686	-0.117421	0.154705
T cells gamma delta	-0.127113	0.0320118	0.0402368	0.0730898	-0.0336475	-0.0716226	-0.0142534	0.0773424
T cells regulatory (Tregs)	-0.0704728	-0.079824	-0.043711	0.113538	-0.0213787	-0.0593012	-0.012212	0.106893
